# Supplementary material for: Genetic Regulation of Biomarkers as Stress Proxies in Dairy Cows
Source: Genes (Basel). 2021 Apr 6;12(4):534. doi: 10.3390/genes12040534 (PMC8067459; doi:10.3390/genes12040534)
Supplement: Supplementary file 1 [file genes-12-00534-s001.zip]

Archive with 30 entries (23 files):
- genes-1095687-supplementary_20210330/
- genes-1095687-supplementary_20210330/paperstress_supplementary.figures/
- genes-1095687-supplementary_20210330/paperstress_supplementary.figures/.DS_Store
- __MACOSX/
- __MACOSX/genes-1095687-supplementary_20210330/
- __MACOSX/genes-1095687-supplementary_20210330/paperstress_supplementary.figures/
- __MACOSX/genes-1095687-supplementary_20210330/paperstress_supplementary.figures/._.DS_Store
- genes-1095687-supplementary_20210330/paperstress_supplementary.figures/Figure.S1.jpeg
- __MACOSX/genes-1095687-supplementary_20210330/paperstress_supplementary.figures/._Figure.S1.jpeg
- genes-1095687-supplementary_20210330/paperstress_supplementary.figures/Figure.S2.jpeg
- __MACOSX/genes-1095687-supplementary_20210330/paperstress_supplementary.figures/._Figure.S2.jpeg
- genes-1095687-supplementary_20210330/paperstress_supplementary.figures/Figure.S3.jpeg
- __MACOSX/genes-1095687-supplementary_20210330/paperstress_supplementary.figures/._Figure.S3.jpeg
- genes-1095687-supplementary_20210330/paperstress_supplementary.figures/Figure.S4.jpeg
- __MACOSX/genes-1095687-supplementary_20210330/paperstress_supplementary.figures/._Figure.S4.jpeg
- genes-1095687-supplementary_20210330/paperstress_supplementary.figures/Figure.S5.jpeg
- __MACOSX/genes-1095687-supplementary_20210330/paperstress_supplementary.figures/._Figure.S5.jpeg
- genes-1095687-supplementary_20210330/paperstress_supplementary.figures/Suppl.figures_README.docx
- __MACOSX/genes-1095687-supplementary_20210330/paperstress_supplementary.figures/._Suppl.figures_README.docx
- __MACOSX/genes-1095687-supplementary_20210330/._paperstress_supplementary.figures
- genes-1095687-supplementary_20210330/supplementary_tables/
- genes-1095687-supplementary_20210330/supplementary_tables/.DS_Store
- __MACOSX/genes-1095687-supplementary_20210330/supplementary_tables/
- __MACOSX/genes-1095687-supplementary_20210330/supplementary_tables/._.DS_Store
- genes-1095687-supplementary_20210330/supplementary_tables/Suppl.tables_20210330.xlsx
- __MACOSX/genes-1095687-supplementary_20210330/supplementary_tables/._Suppl.tables_20210330.xlsx
- genes-1095687-supplementary_20210330/supplementary_tables/Suppl.tables_README.docx
- __MACOSX/genes-1095687-supplementary_20210330/supplementary_tables/._Suppl.tables_README.docx
- __MACOSX/genes-1095687-supplementary_20210330/._supplementary_tables
- __MACOSX/._genes-1095687-supplementary_20210330
