# Supplementary material for: Genetic Regulation of Biomarkers as Stress Proxies in Dairy Cows
Source: Genes (Basel). 2021 Apr 6;12(4):534. doi: 10.3390/genes12040534 (PMC8067459; doi:10.3390/genes12040534)
Supplement: Supplementary file 1 [file genes-12-00534-s001.zip › genes-1095687-supplementary_20210330/supplementary_tables/Suppl.tables_20210330.xlsx]

## Sheet: Table S1
Table S1. Fixed effects’ significance in the chosen model and final number of animals and SNPs considered in the study.
	IH			IS
	Ceruloplasmin	Paraoxonase	GGT (sqrt)	Ceruloplasmin	Paraoxonase	GGT (sqrt)
Farm	***	***	***	***	***	***
Parity	**	**			***	***
BCS		.
DIM	*	***	***		*	***
Milk yield	***	***	***			.
LogSCC
n.animals	338	332	335	336	335	338
n.SNPs (autosome)	116937	116894	116940	113517	113495	113539
V(G)/Vp	0.06	0.50	0.17	0.34	0.69	0.55
SE	0.1362	0.1533	0.1365	0.1466	0.1297	0.1549
P-value	3.38E-01	5.05E-05	6.67E-02	4.90E-03	2.44E-09	9.99E-05

## Sheet: Table S2
Table S2: SNPs identified by single-SNP GWAS showing p-value < 10^(-5)
Breed	Pheno	Chr	SNP	bp	A1	A2	Freq	b	se	p	logP	FDR	Bonferroni	PVE
IH	CP	1	ARS-BFGL-NGS-104170	111096192	C	A	0.0520833	-0.400738	0.0832225	0.00000147011	5.83265016824115	0.034395281604		6.42
IH	CP	1	BTA-49362-no-rs	118970003	A	G	0.465774	-0.202708	0.0391906	0.000000231163	6.63608167795807	0.027041910066	*	7.33
IH	CP	1	BovineHD0100033931	118988242	T	C	0.494083	0.187833	0.0384122	0.00000100871	5.99623367370601	0.029500228305		6.61
IH	CP	1	ARS-BFGL-NGS-15972	122159457	T	C	0.277778	-0.202113	0.0436998	0.00000374529	5.42651454898625	0.0625902163971429		5.95
IH	CP	1	BTB-00056029	122430529	A	G	0.215976	-0.229874	0.0469815	0.000000993752	6.00272198428457	0.029500228305		6.61
IH	CP	1	BTB-00055741	122562289	A	G	0.226331	-0.226848	0.0456031	0.000000654489	6.18409764824149	0.029500228305		6.82
IH	CP	1	BovineHD0100034920	122673283	G	T	0.302671	-0.19135	0.0403346	0.00000209474	5.67886987416434	0.04084114578		6.24
IH	CP	1	BovineHD0100035096	123334646	T	C	0.381459	-0.188335	0.0415979	0.00000596839	5.22414280595865	0.0872742748725		5.72
IH	GGT(r2)	17	ARS-BFGL-NGS-103734	67997705	T	C	0.40303	0.37379	0.0673378	0.0000000284086	7.54655016815162	0.00066441465508	*	8.42
IH	GGT(r2)	17	BovineHD1700020442	68000928	G	A	0.41194	0.358124	0.0657917	0.0000000523033	7.28147090909492	0.00101938259978333	*	8.13
IH	GGT(r2)	17	ARS-BFGL-NGS-31243	69287108	A	G	0.195455	0.40266	0.074866	0.000000075145	7.12409991121348	0.001255340165	*	7.95
IH	GGT(r2)	17	BovineHD4100013307	69345859	T	C	0.167665	0.456677	0.0794121	0.00000000888609	8.05128929245623	0.00034637682617	*	8.98
IH	GGT(r2)	17	BovineHD1700021071	70193187	T	C	0.261194	0.3237	0.0669442	0.00000132895	5.87649135850993	0.015540608405		6.52
IH	GGT(r2)	17	BovineHD1700021075	70206804	T	C	0.274627	0.306039	0.0668563	0.00000470411	5.32752253135487	0.0392924228064286		5.89
IH	GGT(r2)	17	BovineHD1700021091	70271001	C	T	0.156716	0.37171	0.0823567	0.0000063791	5.19524058971225	0.04662284843125		5.73
IH	GGT(r2)	17	BovineHD1700021122	70362818	G	A	0.357784	0.378061	0.0630118	0.00000000197503	8.70442630320942	0.000115479016585	*	9.7
IH	GGT(r2)	17	ARS-BFGL-NGS-103276	70378197	G	A	0.107463	0.423525	0.0955791	0.00000937322	5.02811118947488	0.0644761749164706		5.54
IH	GGT(r2)	17	BovineHD1700021195	70515609	A	G	0.148649	0.410767	0.0863725	0.00000197706	5.70398015047717	0.019266284945		6.32
IH	GGT(r2)	17	BovineHD1700021324	70941528	C	T	0.413174	-0.300324	0.0627206	0.00000168213	5.77414044367428	0.0178824181881818		6.41
IH	GGT(r2)	17	BovineHD1700021429	71348361	C	T	0.41194	0.278199	0.0609806	0.00000506445	5.29546771218619	0.03948211457		5.85
IH	GGT(r2)	17	BovineHD1700021434	71368010	C	T	0.449848	0.339273	0.0604609	0.000000020064	7.69758248084938	0.000586566024	*	8.59
IH	GGT(r2)	17	BTB-01973064	71368482	T	C	0.488024	-0.444311	0.0586125	0.0000000000000344291	13.4630743298989	0.0000000040261045249	*	14.64
IH	GGT(r2)	17	ARS-BFGL-NGS-28055	71461810	T	G	0.0643713	0.63023	0.124381	0.000000404257	6.3933424512359	0.005909176165375	*	7.12
IH	GGT(r2)	17	ARS-BFGL-NGS-26126	71483760	T	C	0.429688	-0.307786	0.0633833	0.00000119814	5.92149243263529	0.015540608405		6.58
IH	GGT(r2)	17	ARS-BFGL-NGS-102576	72650868	A	G	0.0990991	0.480586	0.103087	0.0000031325	5.50410892033381	0.0281778013461538		6.09
IH	PON	4	ARS-BFGL-NGS-74263	11344256	C	A	0.478852	-8.13844	1.76945	0.00000423669	5.37297331230649	0.03095272755375		5.99
IH	PON	4	BovineHD0400003479	11668072	G	A	0.277259	-10.4988	2.06186	0.000000354428	6.45047197593525	0.0195047530030769	*	7.24
IH	PON	4	ARS-BFGL-NGS-31916	11992215	T	G	0.311747	9.87203	1.83946	0.0000000801413	7.0961436170038	0.0093680371222	*	7.98
IH	PON	4	BovineHD0400003922	13296606	A	G	0.456325	8.11518	1.7813	0.00000521939	5.28238025085103	0.0338952985922222		5.88
IH	PON	4	BovineHD0400004080	13734246	C	A	0.246106	-10.3843	2.19217	0.00000216916	5.66370841269106	0.0195047530030769		6.33
IH	PON	16	BovineHD1600013126	46651437	A	G	0.317771	-8.55633	1.89557	0.00000636569	5.19615451472028	0.0391637350978947		5.78
IH	PON	16	BovineHD1600013949	48943774	T	C	0.277108	-8.94054	1.95071	0.00000457867	5.33926065639446	0.0314834735870588		5.95
IH	PON	16	ARS-BFGL-NGS-30451	50444884	C	T	0.262048	9.21523	2.05689	0.00000745823	5.12736422781426	0.043591116881		5.7
IH	PON	20	BovineHD2000001333	4215695	T	G	0.0768072	15.3521	3.22029	0.00000186707	5.7288393992208	0.0195047530030769		6.41
IH	PON	20	BovineHD2000001334	4216747	G	A	0.0768072	15.3521	3.22029	0.00000186707	5.7288393992208	0.0195047530030769		6.41
IH	PON	20	BovineHD2000001335	4217540	T	C	0.0768072	15.3521	3.22029	0.00000186707	5.7288393992208	0.0195047530030769		6.41
IH	PON	20	BovineHD2000001336	4218671	C	T	0.0768072	15.3521	3.22029	0.00000186707	5.7288393992208	0.0195047530030769		6.41
IH	PON	20	BovineHD2000001337	4219582	A	G	0.0768072	15.3521	3.22029	0.00000186707	5.7288393992208	0.0195047530030769		6.41
IH	PON	20	BovineHD2000001339	4221293	T	C	0.0768072	15.3521	3.22029	0.00000186707	5.7288393992208	0.0195047530030769		6.41
IH	PON	20	BovineHD2000001340	4222192	C	T	0.0768072	15.3521	3.22029	0.00000186707	5.7288393992208	0.0195047530030769		6.41
IH	PON	20	BovineHD2000001341	4224556	T	C	0.0770393	15.313	3.22194	0.00000200684	5.69748725127287	0.0195047530030769		6.37
IH	PON	20	BovineHD2000001342	4225467	C	A	0.0772727	15.3122	3.22272	0.00000202101	5.69443153758115	0.0195047530030769		6.37
IH	PON	20	BovineHD2000001343	4227187	A	G	0.0755287	16.2057	3.24521	0.000000592296	6.22746120030485	0.0195047530030769		6.99
IH	PON	20	BovineHD2000001345	4233929	T	G	0.0753012	15.229	3.25704	0.00000292947	5.53321094513937	0.022829164412		6.18
IH	PON	20	BovineHD2000001346	4238188	A	G	0.0753012	15.229	3.25704	0.00000292947	5.53321094513937	0.022829164412		6.18
IS	CP	1	BTA-122011-no-rs	112914641	C	T	0.295796	-0.185621	0.0417699	0.00000883504	5.05379147991614	0.50146361784		5.55
IS	CP	1	BovineHD0100034017	119189605	G	A	0.415916	0.239659	0.0419176	0.0000000108178	7.96586105207673	0.0012280042026	*	8.87
IS	GGT(r2)	17	BovineHD1700020173	66834264	C	T	0.128698	0.285534	0.0627025	0.00000526872	5.27829488088936	0.119641040016		5.78
IS	GGT(r2)	17	ARS-BFGL-NGS-116537	69351312	G	A	0.412202	0.208667	0.0451357	0.00000378057	5.42244271624948	0.1073105343075		5.95
IS	GGT(r2)	17	BovineHD1700020898	69673530	G	A	0.109467	0.307979	0.0694439	0.00000921039	5.03572197987243	0.13071730877625		5.5
IS	GGT(r2)	17	BTB-00689316	69823676	C	T	0.491124	0.239364	0.0439143	0.0000000501729	7.29953079597048	0.0056965808931	*	8.08
IS	GGT(r2)	17	BovineHD1700021137	70419394	A	G	0.168639	0.30824	0.0585339	0.000000139429	6.85564688742805	0.0079153146155	*	7.58
IS	GGT(r2)	17	BovineHD1700021236	70609357	G	T	0.15727	0.25582	0.0572472	0.00000787009	5.10402030115048	0.13071730877625		5.58
IS	GGT(r2)	17	ARS-BFGL-NGS-117653	71333851	T	G	0.154762	0.264631	0.0594181	0.00000844008	5.07365343685848	0.13071730877625		5.54
IS	GGT(r2)	17	ARS-BFGL-NGS-26126	71483760	T	C	0.290769	-0.247924	0.0479585	0.000000234661	6.62955908292888	0.00888105842633333	*	7.33
IS	PON	4	BTB-01659956	18344212	A	C	0.149254	-11.8747	2.42259	0.000000950332	6.02212464673295	0.10785793034		6.69
IS	PON	26	Hapmap57941-rs29016512	18353874	A	G	0.142638	10.3219	2.3167	0.00000837249	5.07714536250382	0.4146335534		5.59
IS	GGT(r2)	17	BovineHD1700021137	70419394	A	G	0.168639	0.30824	0.0585339	0.000000139429	6.85564688742805	0.0079153146155	*	7.58
IS	GGT(r2)	17	ARS-BFGL-NGS-26126	71483760	T	C	0.290769	-0.247924	0.0479585	0.000000234661	6.62955908292888	0.00888105842633333	*	7.33

## Sheet: Table S3
Table S3: Haplotypes identified by haplo GWAS showing p-value < 10^(-5)
Breed	Pheno	Chr	SNP	bp	A1	A2	Freq	b	se	p	logP	FDR	Bonferrroni	PVE
IH	CP	1	CHR1_B4654_106560473_106710203_AAGG	106635338	H	N	0.0532544	-0.378358	0.0846776	0.00000788745	5.10306338081189	0.0511518237813253		5.58
IH	CP	1	CHR1_B4655_106585063_106710732_AGGA	106647897	H	N	0.0532544	-0.378358	0.0846776	0.00000788745	5.10306338081189	0.0511518237813253		5.58
IH	CP	1	CHR1_B4656_106602030_106724714_GGAC	106663372	H	N	0.0532544	-0.378358	0.0846776	0.00000788745	5.10306338081189	0.0511518237813253		5.58
IH	CP	1	CHR1_B4659_106724714_106908593_CGCA	106816653	H	N	0.0532544	-0.378358	0.0846776	0.00000788745	5.10306338081189	0.0511518237813253		5.58
IH	CP	1	CHR1_B4700_107801173_107909226_TTCC	107855199	H	N	0.112426	-0.286626	0.0605082	0.00000216931	5.66367838174821	0.021230563666		6.23
IH	CP	1	CHR1_B4737_108619146_108667188_ATCA	108643167	H	N	0.0576923	-0.383868	0.0797689	0.00000149236	5.82612639995021	0.020482296911875		6.41
IH	CP	1	CHR1_B4738_108627122_108671354_TCAT	108649238	H	N	0.0576923	-0.383868	0.0797689	0.00000149236	5.82612639995021	0.020482296911875		6.41
IH	CP	1	CHR1_B4740_108667188_108713382_ATAC	108690285	H	N	0.0547337	-0.378199	0.0814251	0.00000340488	5.46789818955331	0.0269522790035294		6.00
IH	CP	1	CHR1_B4742_108689388_108725109_ACAA	108707248	H	N	0.0547337	-0.378199	0.0814251	0.00000340488	5.46789818955331	0.0269522790035294		6.00
IH	CP	1	CHR1_B4743_108713382_108794650_CAAC	108754016	H	N	0.0532544	-0.390852	0.082303	0.00000204487	5.68933429649637	0.021230563666		6.25
IH	CP	1	CHR1_B4747_108812518_108851719_CGGA	108832118	H	N	0.0502959	-0.394928	0.084169	0.00000270434	5.56793870812934	0.0234786000777419		6.12
IH	CP	1	CHR1_B4748_108826583_108857961_GGAT	108842272	H	N	0.0502959	-0.394928	0.084169	0.00000270434	5.56793870812934	0.0234786000777419		6.12
IH	CP	1	CHR1_B4749_108839401_108894728_GATC	108867064	H	N	0.0532544	-0.398189	0.082303	0.00000131093	5.88242049780295	0.020482296911875		6.48
IH	CP	1	CHR1_B4772_109579550_109666692_CAGT	109623121	H	N	0.0591716	-0.365955	0.0789867	0.00000360193	5.44346473152457	0.0280988647375362		5.97
IH	CP	1	CHR1_B4773_109592505_109681182_AGTG	109636843	H	N	0.0636095	-0.334093	0.075019	0.00000845039	5.07312324715215	0.0535131385467059		5.54
IH	CP	1	CHR1_B4774_109639391_109695657_GTGG	109667524	H	N	0.0636095	-0.334093	0.075019	0.00000845039	5.07312324715215	0.0535131385467059		5.54
IH	CP	1	CHR1_B4794_110054260_110117457_GTTC	110085858	H	N	0.0517751	-0.399141	0.0832168	0.00000161538	5.79172529841607	0.020482296911875		6.37
IH	CP	1	CHR1_B4795_110061492_110125411_TTCG	110093451	H	N	0.0517751	-0.399141	0.0832168	0.00000161538	5.79172529841607	0.020482296911875		6.37
IH	CP	1	CHR1_B4796_110095612_110145819_TCGG	110120715	H	N	0.0517751	-0.399141	0.0832168	0.00000161538	5.79172529841607	0.020482296911875		6.37
IH	CP	1	CHR1_B4807_110202263_110252742_GTCC	110227502	H	N	0.0547337	-0.407209	0.0814251	0.000000570248	6.24393622922621	0.020482296911875		6.89
IH	CP	1	CHR1_B4808_110221275_110276621_TCCC	110248948	H	N	0.0547337	-0.407209	0.0814251	0.000000570248	6.24393622922621	0.020482296911875		6.89
IH	CP	1	CHR1_B4809_110238004_110282092_CCCC	110260048	H	N	0.0547337	-0.407209	0.0814251	0.000000570248	6.24393622922621	0.020482296911875		6.89
IH	CP	1	CHR1_B4814_110302147_110345738_CAAA	110323942	H	N	0.0517751	-0.399141	0.0832168	0.00000161538	5.79172529841607	0.020482296911875		6.37
IH	CP	1	CHR1_B4832_110653778_110703138_ACCC	110678458	H	N	0.0517751	-0.399141	0.0832168	0.00000161538	5.79172529841607	0.020482296911875		6.37
IH	CP	1	CHR1_B4833_110662202_110717673_CCCC	110689937	H	N	0.0517751	-0.399141	0.0832168	0.00000161538	5.79172529841607	0.020482296911875		6.37
IH	CP	1	CHR1_B4843_111015861_111096192_ACAC	111056026	H	N	0.0517751	-0.399141	0.0832168	0.00000161538	5.79172529841607	0.020482296911875		6.37
IH	CP	1	CHR1_B4844_111054255_111115566_CACA	111084910	H	N	0.0517751	-0.399141	0.0832168	0.00000161538	5.79172529841607	0.020482296911875		6.37
IH	CP	1	CHR1_B4845_111091927_111137034_ACAC	111114480	H	N	0.0517751	-0.399141	0.0832168	0.00000161538	5.79172529841607	0.020482296911875		6.37
IH	CP	1	CHR1_B4846_111096192_111137978_CACC	111117085	H	N	0.0517751	-0.399141	0.0832168	0.00000161538	5.79172529841607	0.020482296911875		6.37
IH	CP	1	CHR1_B4847_111115566_111279311_ACCG	111197438	H	N	0.0517751	-0.399141	0.0832168	0.00000161538	5.79172529841607	0.020482296911875		6.37
IH	CP	1	CHR1_B4850_111279311_111389322_GGAA	111334316	H	N	0.0547337	-0.368637	0.0814251	0.00000597371	5.22375586450002	0.0417595688679221		5.72
IH	CP	1	CHR1_B4851_111323709_111438333_GAAC	111381021	H	N	0.0547337	-0.368637	0.0814251	0.00000597371	5.22375586450002	0.0417595688679221		5.72
IH	CP	1	CHR1_B4852_111345220_111526502_AACC	111435861	H	N	0.0547337	-0.368637	0.0814251	0.00000597371	5.22375586450002	0.0417595688679221		5.72
IH	CP	1	CHR1_B4853_111389322_111566373_ACCC	111477847	H	N	0.0517751	-0.399141	0.0832168	0.00000161538	5.79172529841607	0.020482296911875		6.37
IH	CP	1	CHR1_B4854_111438333_111601491_CCCT	111519912	H	N	0.0517751	-0.399141	0.0832168	0.00000161538	5.79172529841607	0.020482296911875		6.37
IH	CP	1	CHR1_B4855_111526502_111617478_CCTG	111571990	H	N	0.0517751	-0.399141	0.0832168	0.00000161538	5.79172529841607	0.020482296911875		6.37
IH	CP	1	CHR1_B4857_111601491_111687908_TGGC	111644699	H	N	0.0517751	-0.399141	0.0832168	0.00000161538	5.79172529841607	0.020482296911875		6.37
IH	CP	1	CHR1_B4858_111617478_111702350_GGCA	111659914	H	N	0.0517751	-0.399141	0.0832168	0.00000161538	5.79172529841607	0.020482296911875		6.37
IH	CP	1	CHR1_B4866_111820773_111926143_TTAA	111873458	H	N	0.0532544	-0.390364	0.082303	0.00000210557	5.67663031581655	0.021230563666		6.24
IH	CP	1	CHR1_B4867_111868602_111936202_TAAC	111902402	H	N	0.0532544	-0.390364	0.082303	0.00000210557	5.67663031581655	0.021230563666		6.24
IH	CP	1	CHR1_B4868_111899317_111960854_AACC	111930085	H	N	0.0576923	-0.371768	0.0797689	0.00000315343	5.50121680505473	0.0257182761574242		6.04
IH	CP	1	CHR1_B4900_112524564_112645464_CTGG	112585014	H	N	0.0517751	-0.399141	0.0832168	0.00000161538	5.79172529841607	0.020482296911875		6.37
IH	CP	1	CHR1_B4901_112560358_112698685_TGGC	112629521	H	N	0.0517751	-0.399141	0.0832168	0.00000161538	5.79172529841607	0.020482296911875		6.37
IH	CP	1	CHR1_B4902_112581930_112714799_GGCC	112648364	H	N	0.0517751	-0.399141	0.0832168	0.00000161538	5.79172529841607	0.020482296911875		6.37
IH	CP	1	CHR1_B4903_112645464_112723044_GCCA	112684254	H	N	0.0517751	-0.399141	0.0832168	0.00000161538	5.79172529841607	0.020482296911875		6.37
IH	CP	1	CHR1_B4916_113135381_113227837_TCGT	113181609	H	N	0.0591716	-0.363188	0.0770488	0.0000024321	5.61401857226306	0.021818896055		6.17
IH	CP	1	CHR1_B4926_113360531_113486828_CTGG	113423679	H	N	0.0517751	-0.399141	0.0832168	0.00000161538	5.79172529841607	0.020482296911875		6.37
IH	CP	1	CHR1_B4944_113896073_113989375_AGGT	113942724	H	N	0.0517751	-0.399141	0.0832168	0.00000161538	5.79172529841607	0.020482296911875		6.37
IH	CP	1	CHR1_B5176_118950329_118988242_TGAC	118969285	H	N	0.153846	-0.241091	0.0516024	0.00000298143	5.52557538285375	0.0246895887752308		6.07
IH	CP	1	CHR1_B5327_122033684_122159457_ACGT	122096570	H	N	0.205621	-0.228573	0.0468026	0.00000104082	5.98262437112923	0.020482296911875		6.59
IH	CP	1	CHR1_B5328_122055532_122175276_CGTA	122115404	H	N	0.205621	-0.228573	0.0468026	0.00000104082	5.98262437112923	0.020482296911875		6.59
IH	CP	1	CHR1_B5329_122064888_122182442_GTAC	122123665	H	N	0.207101	-0.226876	0.0467662	0.00000122664	5.91128287733316	0.020482296911875		6.51
IH	CP	1	CHR1_B5330_122159457_122203120_TACA	122181288	H	N	0.275148	-0.210967	0.0438088	0.00000146733	5.83347220308792	0.020482296911875		6.42
IH	CP	1	CHR1_B5331_122175276_122226549_ACAG	122200912	H	N	0.275148	-0.210967	0.0438088	0.00000146733	5.83347220308792	0.020482296911875		6.42
IH	CP	1	CHR1_B5334_122226549_122267754_GCGT	122247151	H	N	0.205621	-0.248476	0.0476628	0.000000185601	6.73141968817474	0.020482296911875		7.44
IH	CP	1	CHR1_B5341_122362922_122430529_GCTA	122396725	H	N	0.214497	-0.23622	0.0470221	0.000000507152	6.29486185749542	0.020482296911875		6.95
IH	CP	1	CHR1_B5342_122399170_122497124_CTAA	122448147	H	N	0.215976	-0.229874	0.0469926	0.000000999618	6.00016593218715	0.020482296911875		6.61
IH	CP	1	CHR1_B5343_122411656_122537902_TAAC	122474779	H	N	0.215976	-0.229874	0.0469926	0.000000999618	6.00016593218715	0.020482296911875		6.61
IH	CP	1	CHR1_B5344_122430529_122540031_AACT	122485280	H	N	0.215976	-0.229874	0.0469926	0.000000999618	6.00016593218715	0.020482296911875		6.61
IH	CP	1	CHR1_B5345_122497124_122562289_ACTA	122529706	H	N	0.226331	-0.226848	0.0456139	0.000000658479	6.18145807086096	0.020482296911875		6.82
IH	CP	1	CHR1_B5346_122537902_122581332_CTAT	122559617	H	N	0.226331	-0.226848	0.0456139	0.000000658479	6.18145807086096	0.020482296911875		6.82
IH	CP	1	CHR1_B5347_122540031_122610774_TATT	122575402	H	N	0.218935	-0.217563	0.0461154	0.00000238426	5.62264638718332	0.021818896055		6.18
IH	CP	1	CHR1_B5348_122562289_122627890_ATTC	122595089	H	N	0.218935	-0.217563	0.0461154	0.00000238426	5.62264638718332	0.021818896055		6.18
IH	CP	1	CHR1_B5349_122581332_122644581_TTCC	122612956	H	N	0.29142	-0.206756	0.0406601	0.000000367637	6.43458078649378	0.020482296911875		7.11
IH	CP	1	CHR1_B5350_122610774_122671783_TCCT	122641278	H	N	0.29142	-0.206756	0.0406601	0.000000367637	6.43458078649378	0.020482296911875		7.11
IH	CP	1	CHR1_B5351_122627890_122673283_CCTG	122650586	H	N	0.300296	-0.193433	0.0405372	0.00000182649	5.73838270120006	0.020482296911875		6.31
IH	CP	1	CHR1_B5352_122644581_122692931_CTGT	122668756	H	N	0.301775	-0.190063	0.0402953	0.00000239637	5.62044612595198	0.021818896055		6.18
IH	CP	1	CHR1_B5353_122671783_122698365_TGTC	122685074	H	N	0.301775	-0.190063	0.0402953	0.00000239637	5.62044612595198	0.021818896055		6.18
IH	CP	1	CHR1_B5354_122673283_122712193_GTCG	122692738	H	N	0.300296	-0.193433	0.0405372	0.00000182649	5.73838270120006	0.020482296911875		6.31
IH	CP	1	CHR1_B5355_122692931_122739161_TCGA	122716046	H	N	0.300296	-0.193433	0.0405372	0.00000182649	5.73838270120006	0.020482296911875		6.31
IH	CP	1	CHR1_B5356_122698365_122779772_CGAT	122739068	H	N	0.315089	-0.182471	0.0397848	0.00000450823	5.34599393530943	0.0337035900943056		5.86
IH	CP	1	CHR1_B5357_122712193_122784649_GATG	122748421	H	N	0.326923	-0.177645	0.0395646	0.00000712226	5.14738217633654	0.0485281045187342		5.63
IH	CP	1	CHR1_B5358_122739161_122820751_ATGC	122779956	H	N	0.310651	-0.189518	0.0404766	0.00000283855	5.5469034514358	0.0238736691273438		6.09
IH	CP	1	CHR1_B5359_122779772_122830457_TGCC	122805114	H	N	0.310651	-0.189518	0.0404766	0.00000283855	5.5469034514358	0.0238736691273438		6.09
IH	CP	1	CHR1_B5366_122947187_123013444_GAAT	122980315	H	N	0.207101	-0.227587	0.0476242	0.00000176347	5.75363192411403	0.020482296911875		6.33
IH	CP	1	CHR1_B5367_122980267_123093544_AATG	123036905	H	N	0.207101	-0.227587	0.0476242	0.00000176347	5.75363192411403	0.020482296911875		6.33
IH	CP	1	CHR1_B5368_123007845_123126044_ATGC	123066944	H	N	0.207101	-0.227587	0.0476242	0.00000176347	5.75363192411403	0.020482296911875		6.33
IH	CP	1	CHR1_B5374_123251966_123326892_CACG	123289429	H	N	0.210059	-0.223244	0.0471184	0.00000215916	5.66571517399627	0.021230563666		6.23
IH	CP	1	CHR1_B5375_123269176_123334646_ACGT	123301911	H	N	0.207101	-0.226399	0.0476242	0.0000019957	5.69990474267628	0.021230563666		6.27
IH	CP	1	CHR1_B5376_123321511_123357336_CGTA	123339423	H	N	0.207101	-0.226399	0.0476242	0.0000019957	5.69990474267628	0.021230563666		6.27
IH	CP	1	CHR1_B5394_123803823_123878468_GGGG	123841145	H	N	0.215976	-0.209338	0.0465746	0.00000696756	5.15691928274286	0.0480826849215385		5.64
IH	CP	1	CHR1_B5395_123806597_123898576_GGGT	123852586	H	N	0.204142	-0.220217	0.0477027	0.00000390347	5.4085491540435	0.0295934155959155		5.93
IH	CP	1	CHR1_B5396_123849676_123931322_GGTT	123890499	H	N	0.204142	-0.220217	0.0477027	0.00000390347	5.4085491540435	0.0295934155959155		5.93
IH	CP	1	CHR1_B5397_123878468_123935507_GTTC	123906987	H	N	0.201183	-0.218472	0.0482386	0.00000592663	5.22719218495503	0.0417595688679221		5.72
IH	CP	1	CHR1_B5398_123898576_123970419_TTCC	123934497	H	N	0.201183	-0.218472	0.0482386	0.00000592663	5.22719218495503	0.0417595688679221		5.72
IH	GGT(r2)	3	CHR3_B5368_116430141_116457641_CATA	116443891	H	N	0.329851	0.307466	0.0639105	0.00000150268	5.82313349381804	0.0204080557671429		6.46
IH	GGT(r2)	3	CHR3_B5369_116434065_116488975_ATAA	116461520	H	N	0.397015	0.269807	0.060425	0.00000800146	5.09683076149659	0.058972887432		5.62
IH	GGT(r2)	17	CHR17_B3135_67906732_67997705_AATT	67952218	H	N	0.244776	0.323842	0.0695283	0.00000319767	5.49516635752973	0.0290974937709836		6.08
IH	GGT(r2)	17	CHR17_B3136_67929552_68000928_ATTG	67965240	H	N	0.244776	0.323842	0.0695283	0.00000319767	5.49516635752973	0.0290974937709836		6.08
IH	GGT(r2)	17	CHR17_B3137_67985867_68015202_TTGG	68000534	H	N	0.41194	0.358358	0.0657185	0.0000000495461	7.30499052513711	0.00166245435624375	*	8.15
IH	GGT(r2)	17	CHR17_B3138_67997705_68026686_TGGA	68012195	H	N	0.41194	0.358358	0.0657185	0.0000000495461	7.30499052513711	0.00166245435624375	*	8.15
IH	GGT(r2)	17	CHR17_B3138_67997705_68026686_CAGA	68012195	H	N	0.498507	-0.302604	0.0647356	0.00000294718	5.53059333865992	0.0290974937709836		6.12
IH	GGT(r2)	17	CHR17_B3139_68000928_68037062_GGAA	68018995	H	N	0.41194	0.358358	0.0657185	0.0000000495461	7.30499052513711	0.00166245435624375	*	8.15
IH	GGT(r2)	17	CHR17_B3139_68000928_68037062_AGAA	68018995	H	N	0.498507	-0.302604	0.0647356	0.00000294718	5.53059333865992	0.0290974937709836		6.12
IH	GGT(r2)	17	CHR17_B3169_68497258_68562960_TATG	68530109	H	N	0.202985	0.348186	0.0772486	0.00000656425	5.18281488716298	0.053395101375		5.72
IH	GGT(r2)	17	CHR17_B3170_68516860_68591921_ATGA	68554390	H	N	0.201493	0.346144	0.0773399	0.00000761873	5.11811741710659	0.058519241577		5.64
IH	GGT(r2)	17	CHR17_B3188_68887812_68930133_ACGC	68908972	H	N	0.189552	0.41886	0.0737149	0.0000000133002	7.87614182833793	0.000549256313215385	*	8.79
IH	GGT(r2)	17	CHR17_B3189_68907367_68938846_CGCG	68923106	H	N	0.243284	0.305321	0.0665367	0.00000445897	5.35076544957869	0.0379974313528571		5.91
IH	GGT(r2)	17	CHR17_B3191_68930133_68960028_TGGA	68945080	H	N	0.201493	-0.347111	0.0727169	0.00000181093	5.74209833665517	0.0226096295086047		6.37
IH	GGT(r2)	17	CHR17_B3192_68938846_68968899_GGAG	68953872	H	N	0.356716	-0.295674	0.0622159	0.00000201032	5.69673480667267	0.023983519664		6.32
IH	GGT(r2)	17	CHR17_B3193_68952612_68974520_GAGA	68963566	H	N	0.356716	-0.295674	0.0622159	0.00000201032	5.69673480667267	0.023983519664		6.32
IH	GGT(r2)	17	CHR17_B3215_69230601_69287108_TTGA	69258854	H	N	0.195522	0.387156	0.0737936	0.00000015504	6.80955624029331	0.00396355330285714		7.59
IH	GGT(r2)	17	CHR17_B3216_69259482_69321224_TGAT	69290353	H	N	0.195522	0.387156	0.0737936	0.00000015504	6.80955624029331	0.00396355330285714		7.59
IH	GGT(r2)	17	CHR17_B3217_69279421_69329293_GATA	69304357	H	N	0.195522	0.387156	0.0737936	0.00000015504	6.80955624029331	0.00396355330285714		7.59
IH	GGT(r2)	17	CHR17_B3218_69287108_69337705_ATAG	69312406	H	N	0.165672	0.454883	0.0794936	0.0000000105113	7.97834356866136	0.000513007818790909	*	8.90
IH	GGT(r2)	17	CHR17_B3219_69321224_69345859_TAGT	69333541	H	N	0.167164	0.456469	0.0793683	0.00000000885756	8.0526858971285	0.000475526080404	*	8.99
IH	GGT(r2)	17	CHR17_B3220_69329293_69351312_AGTA	69340302	H	N	0.167164	0.456469	0.0793683	0.00000000885756	8.0526858971285	0.000475526080404	*	8.99
IH	GGT(r2)	17	CHR17_B3221_69337705_69380997_GTAC	69359351	H	N	0.167164	0.456469	0.0793683	0.00000000885756	8.0526858971285	0.000475526080404	*	8.99
IH	GGT(r2)	17	CHR17_B3232_69608553_69626872_GTTG	69617712	H	N	0.0567164	0.56304	0.12704	0.00000933708	5.0297889201468	0.058972887432		5.54
IH	GGT(r2)	17	CHR17_B3233_69613880_69632669_TTGT	69623274	H	N	0.0567164	0.56304	0.12704	0.00000933708	5.0297889201468	0.058972887432		5.54
IH	GGT(r2)	17	CHR17_B3238_69673530_69721930_ACGC	69697730	H	N	0.358209	0.294655	0.063002	0.00000291218	5.53578178506272	0.0290974937709836		6.13
IH	GGT(r2)	17	CHR17_B3242_69740253_69786512_CCGC	69763382	H	N	0.0567164	0.56304	0.12704	0.00000933708	5.0297889201468	0.058972887432		5.54
IH	GGT(r2)	17	CHR17_B3243_69751627_69792168_CGCA	69771897	H	N	0.0567164	0.56304	0.12704	0.00000933708	5.0297889201468	0.058972887432		5.54
IH	GGT(r2)	17	CHR17_B3244_69763731_69823676_GCAT	69793703	H	N	0.0567164	0.56304	0.12704	0.00000933708	5.0297889201468	0.058972887432		5.54
IH	GGT(r2)	17	CHR17_B3245_69786512_69901913_CATC	69844212	H	N	0.0567164	0.56304	0.12704	0.00000933708	5.0297889201468	0.058972887432		5.54
IH	GGT(r2)	17	CHR17_B3254_70020543_70077166_TATA	70048854	H	N	0.0925373	0.493005	0.106004	0.00000330617	5.48067481919659	0.0290974937709836		6.07
IH	GGT(r2)	17	CHR17_B3255_70028737_70098513_ATAC	70063625	H	N	0.0925373	0.493005	0.106004	0.00000330617	5.48067481919659	0.0290974937709836		6.07
IH	GGT(r2)	17	CHR17_B3257_70077166_70123759_ACCC	70100462	H	N	0.0985075	0.44975	0.10181	0.00000998356	5.00071456766394	0.0623228376516279		5.50
IH	GGT(r2)	17	CHR17_B3266_70246346_70280594_TCCT	70263470	H	N	0.114925	0.456928	0.0937797	0.00000110275	5.95752293354955	0.0175766102717143		6.62
IH	GGT(r2)	17	CHR17_B3267_70254384_70311117_CCTG	70282750	H	N	0.147761	0.40545	0.0843964	0.00000155438	5.80844280038146	0.0204080557671429		6.45
IH	GGT(r2)	17	CHR17_B3268_70271001_70345109_CTGC	70308055	H	N	0.156716	0.371533	0.082357	0.00000644458	5.19080538081267	0.0532281657572308		5.73
IH	GGT(r2)	17	CHR17_B3269_70280594_70347783_TGCT	70314188	H	N	0.107463	0.42423	0.0956148	0.00000912786	5.03963102959924	0.058972887432		5.55
IH	GGT(r2)	17	CHR17_B3270_70311117_70362818_ACCA	70336967	H	N	0.198507	-0.406279	0.0783692	0.000000216985	6.66357028754498	0.00529501591431818		7.43
IH	GGT(r2)	17	CHR17_B3270_70311117_70362818_GCTG	70336967	H	N	0.116418	0.434806	0.0932721	0.00000313624	5.50359071043676	0.0290974937709836		6.09
IH	GGT(r2)	17	CHR17_B3271_70345109_70378197_CTGG	70361653	H	N	0.107463	0.42423	0.0956148	0.00000912786	5.03963102959924	0.058972887432		5.55
IH	GGT(r2)	17	CHR17_B3272_70347783_70394312_TGGA	70371047	H	N	0.107463	0.42423	0.0956148	0.00000912786	5.03963102959924	0.058972887432		5.55
IH	GGT(r2)	17	CHR17_B3273_70362818_70411240_GGAA	70387029	H	N	0.107463	0.42423	0.0956148	0.00000912786	5.03963102959924	0.058972887432		5.55
IH	GGT(r2)	17	CHR17_B3274_70378197_70413842_GAAG	70396019	H	N	0.107463	0.42423	0.0956148	0.00000912786	5.03963102959924	0.058972887432		5.55
IH	GGT(r2)	17	CHR17_B3275_70394312_70419394_AAGG	70406853	H	N	0.126866	0.398488	0.0895732	0.00000863734	5.06361998451045	0.058972887432		5.58
IH	GGT(r2)	17	CHR17_B3279_70460264_70499958_TTGC	70480111	H	N	0.0626866	0.585224	0.124892	0.00000278808	5.55469476893124	0.0290974937709836		6.15
IH	GGT(r2)	17	CHR17_B3280_70471621_70515609_TGCA	70493615	H	N	0.0522388	0.628292	0.134953	0.00000322969	5.49083916118297	0.0290974937709836		6.08
IH	GGT(r2)	17	CHR17_B3281_70482197_70519409_GCAG	70500803	H	N	0.150746	0.401051	0.0848678	0.00000229433	5.63934411613324	0.0267767762928261		6.25
IH	GGT(r2)	17	CHR17_B3283_70515609_70572010_AGCC	70543809	H	N	0.0522388	0.628292	0.134953	0.00000322969	5.49083916118297	0.0290974937709836		6.08
IH	GGT(r2)	17	CHR17_B3285_70545530_70590385_CCAA	70567957	H	N	0.0522388	0.628292	0.134953	0.00000322969	5.49083916118297	0.0290974937709836		6.08
IH	GGT(r2)	17	CHR17_B3297_70941528_71000696_TGGT	70971112	H	N	0.0656716	0.620871	0.123138	0.000000460538	6.33673452939887	0.00915718407933333		7.05
IH	GGT(r2)	17	CHR17_B3298_70967958_71018811_GGTT	70993384	H	N	0.0656716	0.620871	0.123138	0.000000460538	6.33673452939887	0.00915718407933333		7.05
IH	GGT(r2)	17	CHR17_B3299_70984463_71028364_GTTG	71006413	H	N	0.171642	0.517961	0.0825456	0.000000000349989	9.45594560511936	0.0000375789489102	*	10.52
IH	GGT(r2)	17	CHR17_B3300_71000696_71035591_TTGC	71018143	H	N	0.180597	0.503504	0.0816476	0.000000000696858	9.15685570984932	0.000062352414837	*	10.19
IH	GGT(r2)	17	CHR17_B3301_71018811_71045158_TGCT	71031984	H	N	0.101493	0.459442	0.0976266	0.00000252484	5.5977661380676	0.02884006548		6.20
IH	GGT(r2)	17	CHR17_B3310_71209850_71266660_GCGG	71238255	H	N	0.173134	0.498067	0.082319	0.00000000144438	8.84031853378009	0.00011077548606	*	9.85
IH	GGT(r2)	17	CHR17_B3312_71254709_71303717_GGTT	71279213	H	N	0.262687	0.319392	0.0713676	0.00000763021	5.11746350915047	0.058519241577		5.64
IH	GGT(r2)	17	CHR17_B3313_71266660_71310435_GTTA	71288547	H	N	0.21194	0.503787	0.0764485	0.0000000000440174	10.3563756137363	0.00000590778433665	*	11.48
IH	GGT(r2)	17	CHR17_B3314_71276966_71321605_TTAG	71299285	H	N	0.0671642	0.616811	0.122066	0.000000434678	6.36183233984225	0.00915718407933333		7.08
IH	GGT(r2)	17	CHR17_B3315_71303717_71333851_TAGG	71318784	H	N	0.0656716	0.630195	0.123299	0.000000320263	6.49449323250076	0.007164003079875		7.23
IH	GGT(r2)	17	CHR17_B3316_71310435_71348361_AAGT	71329398	H	N	0.314925	-0.353231	0.0655263	0.000000070196	7.15368763469956	0.00221678555082353	*	7.98
IH	GGT(r2)	17	CHR17_B3316_71310435_71348361_AGGT	71329398	H	N	0.0716418	0.547369	0.119019	0.00000424529	5.37209263731687	0.0367600345824194		5.94
IH	GGT(r2)	17	CHR17_B3317_71321605_71368010_AGTT	71344807	H	N	0.337313	-0.36374	0.0638186	0.0000000120095	7.92047507350977	0.000537284013375	*	8.84
IH	GGT(r2)	17	CHR17_B3318_71333851_71368482_GTTT	71351166	H	N	0.397015	-0.414623	0.0603795	0.00000000000655902	11.1831610448296	0.00000117375630606	*	12.34
IH	GGT(r2)	17	CHR17_B3318_71333851_71368482_GTTC	71351166	H	N	0.0626866	0.610953	0.125587	0.00000114589	5.94085707057622	0.0175766102717143		6.60
IH	GGT(r2)	17	CHR17_B3319_71348361_71461810_TTTG	71405085	H	N	0.486567	-0.443985	0.058422	0.0000000000000297024	13.5272084575971	0.00000001193907308625	*	14.70
IH	GGT(r2)	17	CHR17_B3319_71348361_71461810_TTCT	71405085	H	N	0.0626866	0.610953	0.125587	0.00000114589	5.94085707057622	0.0175766102717143		6.60
IH	GGT(r2)	17	CHR17_B3319_71348361_71461810_CCCG	71405085	H	N	0.410448	0.27402	0.061139	0.00000739729	5.13092735508058	0.0584014957663235		5.66
IH	GGT(r2)	17	CHR17_B3320_71368010_71473803_TTGG	71420906	H	N	0.450746	-0.452708	0.0599837	0.0000000000000444775	13.351859631649	0.00000001193907308625	*	14.53
IH	GGT(r2)	17	CHR17_B3320_71368010_71473803_TCTG	71420906	H	N	0.0626866	0.610953	0.125587	0.00000114589	5.94085707057622	0.0175766102717143		6.60
IH	GGT(r2)	17	CHR17_B3321_71368482_71483760_TGGC	71426121	H	N	0.0895522	-0.602518	0.113826	0.00000012012	6.92038467647306	0.00358263906		7.72
IH	GGT(r2)	17	CHR17_B3321_71368482_71483760_TGGT	71426121	H	N	0.361194	-0.331684	0.0646664	0.000000291052	6.53602941206033	0.00679364720295652		7.28
IH	GGT(r2)	17	CHR17_B3321_71368482_71483760_CTGC	71426121	H	N	0.0626866	0.610953	0.125587	0.00000114589	5.94085707057622	0.0175766102717143		6.60
IH	GGT(r2)	17	CHR17_B3322_71461810_71505929_TGCC	71483869	H	N	0.0626866	0.610953	0.125587	0.00000114589	5.94085707057622	0.0175766102717143		6.60
IH	GGT(r2)	17	CHR17_B3372_72332655_72387569_CGGG	72360112	H	N	0.080597	0.505346	0.110981	0.00000527747	5.27757422677852	0.0442696447926563		5.83
IH	GGT(r2)	17	CHR17_B3373_72351070_72400135_GGGA	72375602	H	N	0.0641791	0.559405	0.124483	0.00000699495	5.15521538550406	0.0560492815231343		5.69
IH	GGT(r2)	17	CHR17_B3377_72411586_72454429_GGCC	72433007	H	N	0.107463	0.441475	0.0989492	0.00000813375	5.08970918025809	0.058972887432		5.61
IH	GGT(r2)	17	CHR17_B3378_72433357_72466595_GCCT	72449976	H	N	0.107463	0.441475	0.0989492	0.00000813375	5.08970918025809	0.058972887432		5.61
IH	GGT(r2)	17	CHR17_B3384_72517390_72569759_GTTA	72543574	H	N	0.0940299	0.502046	0.0999927	0.000000514505	6.28861040037316	0.00986487999267857		7.00
IH	GGT(r2)	17	CHR17_B3385_72543829_72610972_TTAC	72577400	H	N	0.0761194	0.552225	0.113661	0.00000118264	5.92714743610514	0.0176288534927027		6.58
IH	GGT(r2)	17	CHR17_B3386_72551933_72650868_TACA	72601400	H	N	0.0776119	0.540881	0.112713	0.00000159658	5.79680931534058	0.0204080557671429		6.43
IH	GGT(r2)	17	CHR17_B3387_72569759_72669752_ACAT	72619755	H	N	0.0776119	0.540881	0.112713	0.00000159658	5.79680931534058	0.0204080557671429		6.43
IH	GGT(r2)	17	CHR17_B3388_72610972_72688719_CATG	72649845	H	N	0.101493	0.46841	0.100268	0.00000298865	5.52452494209315	0.0290974937709836		6.12
IH	GGT(r2)	17	CHR17_B3389_72650868_72697904_ATGA	72674386	H	N	0.101493	0.46841	0.100268	0.00000298865	5.52452494209315	0.0290974937709836		6.12
IH	GGT(r2)	17	CHR17_B3390_72669752_72708941_TGAA	72689346	H	N	0.107463	0.450456	0.0928167	0.00000121497	5.9154344455186	0.0176288534927027		6.57
IH	GGT(r2)	17	CHR17_B3391_72688719_72754526_GAAC	72721622	H	N	0.0791045	0.518413	0.107563	0.00000143831	5.84214750005901	0.0203202544286842		6.48
IH	GGT(r2)	17	CHR17_B3393_72708941_72919645_ACGC	72814293	H	N	0.0761194	0.568289	0.113583	0.000000563627	6.2490082106121	0.0104340768135517		6.95
IH	PON	4	CHR4_B596_11657268_11712883_GGCT	11685075	H	N	0.224398	-9.98874	2.13786	0.00000297841	5.52601551864518	0.0797021026795		6.17
IH	PON	4	CHR4_B597_11668072_11730136_GCTG	11699104	H	N	0.206325	-10.0949	2.24494	0.00000690013	5.16114272698002	0.119127183092581		5.74
IH	PON	4	CHR4_B610_11963350_12032541_TGCC	11997945	H	N	0.472892	-9.17701	1.7809	0.000000256325	6.59120903395404	0.0685924418375		7.41
IH	PON	4	CHR4_B611_11992215_12053101_GCCG	12022658	H	N	0.472892	-9.17701	1.7809	0.000000256325	6.59120903395404	0.0685924418375		7.41
IH	PON	4	CHR4_B665_13179271_13242231_ACGC	13210751	H	N	0.46988	-8.02572	1.80313	0.00000854734	5.06816902013271	0.125314820772703		5.63
IH	PON	4	CHR4_B668_13242231_13330464_TGAA	13286347	H	N	0.328313	8.9865	1.99418	0.00000659476	5.18080100490492	0.119127183092581		5.76
IH	PON	4	CHR4_B672_13347979_13410792_ACGA	13379385	H	N	0.271084	-9.79872	2.08538	0.0000026174	5.58212990192335	0.0737278875052632		6.24
IH	PON	4	CHR4_B687_13695387_13785481_CTCC	13740434	H	N	0.228916	-10.8815	2.21159	0.000000864445	6.06326263334016	0.0737278875052632		6.80
IH	PON	4	CHR4_B698_13999973_14026991_ATGT	14013482	H	N	0.24247	-9.62037	2.13616	0.00000668156	5.17512212730067	0.119127183092581		5.76
IH	PON	4	CHR4_B701_14026991_14078725_TTTG	14052858	H	N	0.24247	-9.62037	2.13616	0.00000668156	5.17512212730067	0.119127183092581		5.76
IH	PON	4	CHR4_B702_14041149_14084187_TTGG	14062668	H	N	0.24247	-9.62037	2.13616	0.00000668156	5.17512212730067	0.119127183092581		5.76
IH	PON	4	CHR4_B703_14061507_14129822_TGGG	14095664	H	N	0.24247	-9.62037	2.13616	0.00000668156	5.17512212730067	0.119127183092581		5.76
IH	PON	4	CHR4_B738_14921490_15047027_CTGG	14984258	H	N	0.373494	-9.20049	1.92833	0.00000183124	5.73725473388225	0.0737278875052632		6.42
IH	PON	16	CHR16_B2158_48863805_48943774_GCAT	48903789	H	N	0.271084	-8.66094	1.94711	0.00000866341	5.06231113192166	0.125314820772703		5.62
IH	PON	16	CHR16_B2159_48879043_48960953_CATA	48919998	H	N	0.271084	-8.66094	1.94711	0.00000866341	5.06231113192166	0.125314820772703		5.62
IH	PON	16	CHR16_B2160_48929563_48990815_ATAT	48960189	H	N	0.271084	-8.66094	1.94711	0.00000866341	5.06231113192166	0.125314820772703		5.62
IH	PON	16	CHR16_B2228_50415675_50549170_CCCT	50482422	H	N	0.259036	9.22679	2.06492	0.00000788212	5.10335695757735	0.125314820772703		5.67
IH	PON	16	CHR16_B2229_50444884_50563062_CCTC	50503973	H	N	0.259036	9.22679	2.06492	0.00000788212	5.10335695757735	0.125314820772703		5.67
IH	PON	16	CHR16_B2238_50754103_50834467_GAGG	50794285	H	N	0.314759	8.84938	1.9961	0.00000927877	5.03250959033469	0.130683905927105		5.59
IH	PON	20	CHR20_B240_4208940_4216747_TCTG	4212843	H	N	0.0753012	15.0352	3.26363	0.00000408717	5.38857729805389	0.0874979718732		6.01
IH	PON	20	CHR20_B241_4210187_4217540_CTGT	4213863	H	N	0.0768072	15.1939	3.22844	0.00000252292	5.59809652043343	0.0737278875052632		6.25
IH	PON	20	CHR20_B242_4215695_4218671_TGTC	4217183	H	N	0.0768072	15.1939	3.22844	0.00000252292	5.59809652043343	0.0737278875052632		6.25
IH	PON	20	CHR20_B242_4215695_4218671_GACT	4217183	H	N	0.923193	-15.1939	3.22844	0.00000252292	5.59809652043343	0.0737278875052632		6.25
IH	PON	20	CHR20_B243_4216747_4219582_GTCA	4218164	H	N	0.0768072	15.1939	3.22844	0.00000252292	5.59809652043343	0.0737278875052632		6.25
IH	PON	20	CHR20_B243_4216747_4219582_ACTG	4218164	H	N	0.923193	-15.1939	3.22844	0.00000252292	5.59809652043343	0.0737278875052632		6.25
IH	PON	20	CHR20_B244_4217540_4220395_TCAT	4218967	H	N	0.0768072	15.1939	3.22844	0.00000252292	5.59809652043343	0.0737278875052632		6.25
IH	PON	20	CHR20_B245_4218671_4221293_CATT	4219982	H	N	0.0768072	15.1939	3.22844	0.00000252292	5.59809652043343	0.0737278875052632		6.25
IH	PON	20	CHR20_B246_4219582_4222192_ATTC	4220887	H	N	0.0768072	15.1939	3.22844	0.00000252292	5.59809652043343	0.0737278875052632		6.25
IH	PON	20	CHR20_B247_4220395_4224556_TTCT	4222475	H	N	0.0768072	15.1939	3.22844	0.00000252292	5.59809652043343	0.0737278875052632		6.25
IH	PON	20	CHR20_B248_4221293_4225467_TCTC	4223380	H	N	0.0768072	15.1939	3.22844	0.00000252292	5.59809652043343	0.0737278875052632		6.25
IH	PON	20	CHR20_B248_4221293_4225467_CTCA	4223380	H	N	0.923193	-15.1939	3.22844	0.00000252292	5.59809652043343	0.0737278875052632		6.25
IH	PON	20	CHR20_B249_4222192_4227187_CTCA	4224689	H	N	0.0768072	15.1939	3.22844	0.00000252292	5.59809652043343	0.0737278875052632		6.25
IH	PON	20	CHR20_B249_4222192_4227187_TCAG	4224689	H	N	0.923193	-15.1939	3.22844	0.00000252292	5.59809652043343	0.0737278875052632		6.25
IH	PON	20	CHR20_B250_4224556_4228816_TCAT	4226686	H	N	0.0768072	15.1939	3.22844	0.00000252292	5.59809652043343	0.0737278875052632		6.25
IH	PON	20	CHR20_B251_4225467_4233929_CATT	4229698	H	N	0.0753012	15.0352	3.26363	0.00000408717	5.38857729805389	0.0874979718732		6.01
IH	PON	20	CHR20_B252_4227187_4238188_ATTA	4232687	H	N	0.0753012	15.0352	3.26363	0.00000408717	5.38857729805389	0.0874979718732		6.01
IH	PON	20	CHR20_B253_4228816_4239870_TTAC	4234343	H	N	0.0753012	15.0352	3.26363	0.00000408717	5.38857729805389	0.0874979718732		6.01
IH	PON	20	CHR20_B254_4233929_4244143_TACA	4239036	H	N	0.0753012	15.0352	3.26363	0.00000408717	5.38857729805389	0.0874979718732		6.01
IS	CP	1	CHR1_B4732_111960854_112050533_ACTT	112005693	H	N	0.0729167	-0.376507	0.078321	0.00000153039	5.81519788077415	0.13887728107		6.44
IS	CP	1	CHR1_B5037_118931829_118970003_ACAG	118950916	H	N	0.0505952	-0.659087	0.0891817	0.000000000000146409	12.834432225667	0.000000039858239751	*	13.98
IS	CP	1	CHR1_B5038_118950329_118988242_CAGT	118969285	H	N	0.105655	-0.512317	0.0641312	0.00000000000000136515	14.8648196265769	0.0000000007432941417	*	15.96
IS	CP	1	CHR1_B5040_118970003_119014691_GTAA	118992347	H	N	0.0610119	-0.372185	0.0823661	0.00000622305	5.20599670959935	0.260639524453846		5.73
IS	CP	1	CHR1_B5041_118988242_119019791_TAAG	119004016	H	N	0.0610119	-0.372185	0.0823661	0.00000622305	5.20599670959935	0.260639524453846		5.73
IS	CP	1	CHR1_B5047_119037150_119126112_GGTC	119081631	H	N	0.141369	-0.268616	0.0586071	0.00000457627	5.33948836007804	0.260639524453846		5.88
IS	CP	1	CHR1_B5048_119092398_119128310_GTCT	119110354	H	N	0.144345	-0.271628	0.058383	0.00000327909	5.48424666324312	0.255056052145714		6.05
IS	CP	1	CHR1_B5054_119170218_119192451_CAGG	119181334	H	N	0.324405	0.225577	0.0436941	0.000000243483	6.61353135586178	0.0331427842185		7.35
IS	CP	1	CHR1_B5054_119170218_119192451_CAAG	119181334	H	N	0.328869	-0.191869	0.042661	0.00000687523	5.16271276861624	0.267386534281429		5.68
IS	CP	1	CHR1_B5055_119174928_119202719_AAGC	119188823	H	N	0.407738	-0.250521	0.039762	0.00000000029667	9.52772636838888	0.00005384342942	*	10.57
IS	CP	1	CHR1_B5055_119174928_119202719_AGGC	119188823	H	N	0.327381	0.218276	0.0435144	0.000000527075	6.27812758256997	0.05739614837		6.97
IS	CP	1	CHR1_B5056_119189605_119230827_AGCT	119210216	H	N	0.119048	-0.28583	0.0618237	0.00000377682	5.42287371278157	0.257049424995		5.98
IS	CP	1	CHR1_B5056_119189605_119230827_GGCT	119210216	H	N	0.358631	0.191595	0.0422623	0.00000580233	5.23639757489505	0.260639524453846		5.76
IS	CP	13	CHR13_B1014_24896785_24940514_CGCT	24918649	H	N	0.1875	0.237836	0.0525652	0.00000605136	5.21814700979062	0.260639524453846		5.74
IS	GGT(r2)	10	CHR10_B1493_32297962_32387411_TGGG	32342686	H	N	0.0621302	-0.391244	0.0875167	0.00000780358	5.10770611300778	0.155500318516429		5.58
IS	GGT(r2)	16	CHR16_B3150_73426672_73532916_TTGA	73479794	H	N	0.20858	0.260146	0.0576209	0.0000063379	5.19805461743206	0.1431607723648		5.69
IS	GGT(r2)	16	CHR16_B3151_73471733_73563134_TGAA	73517433	H	N	0.190828	0.269939	0.060789	0.00000897122	5.04714849304958	0.156060369555625		5.51
IS	GGT(r2)	16	CHR16_B3152_73508512_73585724_GAAT	73547118	H	N	0.35503	0.196303	0.04388	0.00000769002	5.11407253069553	0.155500318516429		5.59
IS	GGT(r2)	16	CHR16_B3155_73585724_73694168_TAGG	73639946	H	N	0.173077	0.273895	0.0594705	0.00000411373	5.38576421613136	0.124715038247778		5.90
IS	GGT(r2)	17	CHR17_B2926_65914004_65986836_GATT	65950420	H	N	0.140533	0.265108	0.0597587	0.00000915139	5.0385129361541	0.156060369555625		5.50
IS	GGT(r2)	17	CHR17_B2972_66834264_66880740_CGTG	66857502	H	N	0.127219	0.292334	0.0636397	0.00000435701	5.36081144329127	0.125138372158947		5.88
IS	GGT(r2)	17	CHR17_B2973_66853437_66915936_GTGA	66884686	H	N	0.127219	0.324246	0.0643168	0.000000462175	6.33519355010678	0.03498625126225		6.99
IS	GGT(r2)	17	CHR17_B3052_68887812_68930133_ACGT	68908972	H	N	0.171598	0.267447	0.0593333	0.00000655856	5.18319150402429	0.1431607723648		5.67
IS	GGT(r2)	17	CHR17_B3053_68907367_68938846_CATG	68923106	H	N	0.389053	-0.267201	0.0469204	0.0000000123531	7.90822404289405	0.0022470371254	*	8.75
IS	GGT(r2)	17	CHR17_B3053_68907367_68938846_CGTG	68923106	H	N	0.174556	0.287345	0.0590288	0.00000112799	5.94769475049813	0.0580417742233333		6.55
IS	GGT(r2)	17	CHR17_B3054_68924124_68952612_ATGG	68938368	H	N	0.393491	-0.271041	0.0470887	0.00000000861438	8.06477597442818	0.0022470371254	*	8.93
IS	GGT(r2)	17	CHR17_B3054_68924124_68952612_GTGG	68938368	H	N	0.16716	0.273891	0.0603786	0.00000572712	5.24206371704525	0.142059129010909		5.74
IS	GGT(r2)	17	CHR17_B3081_69337705_69426754_TCGA	69382229	H	N	0.147929	0.301642	0.0622789	0.00000127634	5.89403361992931	0.0580417742233333		6.49
IS	GGT(r2)	17	CHR17_B3082_69345859_69445037_CGAC	69395448	H	N	0.147929	0.301642	0.0622789	0.00000127634	5.89403361992931	0.0580417742233333		6.49
IS	GGT(r2)	17	CHR17_B3083_69351312_69555957_GACG	69453634	H	N	0.130178	0.312408	0.0650702	0.00000157802	5.80188749679542	0.0662406669261539		6.38
IS	GGT(r2)	17	CHR17_B3094_69657079_69717120_GGCG	69687099	H	N	0.10355	0.31916	0.0718283	0.00000885612	5.05275650742013	0.156060369555625		5.52
IS	GGT(r2)	17	CHR17_B3095_69673530_69721930_GCGT	69697730	H	N	0.10355	0.31916	0.0718283	0.00000885612	5.05275650742013	0.156060369555625		5.52
IS	GGT(r2)	17	CHR17_B3102_69766219_69823676_GTCC	69794947	H	N	0.428994	0.215637	0.0440678	0.000000991581	6.00367180347966	0.0580417742233333		6.62
IS	GGT(r2)	17	CHR17_B3104_69792168_69936818_CCCG	69864493	H	N	0.349112	0.215419	0.0470895	0.00000476988	5.32149254674466	0.12652698543619		5.83
IS	GGT(r2)	17	CHR17_B3114_70047720_70109631_CGCC	70078675	H	N	0.226331	0.25407	0.0535281	0.00000206998	5.6840338506453	0.0753061483973333		6.25
IS	GGT(r2)	17	CHR17_B3118_70123759_70193187_CCAT	70158473	H	N	0.0680473	0.37483	0.0830189	0.00000633167	5.19848172819277	0.1431607723648		5.69
IS	GGT(r2)	17	CHR17_B3132_70394312_70419394_GCGA	70406853	H	N	0.12426	0.37785	0.0676682	0.0000000235232	7.62850359893049	0.0032091643216	*	8.45
IS	GGT(r2)	17	CHR17_B3133_70411240_70460264_CGAT	70435752	H	N	0.142012	0.369862	0.0623519	0.00000000299546	8.52353647540437	0.00163462851292	*	9.43
IS	GGT(r2)	17	CHR17_B3134_70413842_70471621_GATT	70442731	H	N	0.16716	0.297918	0.0593294	0.000000512899	6.28996814767807	0.03498625126225		6.94
IS	GGT(r2)	17	CHR17_B3145_70586209_70609357_AACG	70597783	H	N	0.118343	0.303668	0.0637845	0.00000192784	5.71492901296459	0.0751447245485714		6.28
IS	GGT(r2)	17	CHR17_B3147_70597119_70640737_CGAA	70618928	H	N	0.0961538	0.351158	0.06971	0.000000471856	6.32619051820297	0.03498625126225		6.98
IS	GGT(r2)	17	CHR17_B3161_71045158_71083631_TAGA	71064394	H	N	0.128698	0.323957	0.0643119	0.000000472195	6.32587861591021	0.03498625126225		6.98
IS	GGT(r2)	17	CHR17_B3162_71059354_71185284_AGAG	71122319	H	N	0.0517751	0.436743	0.0946027	0.00000390084	5.40884186269568	0.124715038247778		5.93
IS	GGT(r2)	17	CHR17_B3163_71070169_71196425_GAGA	71133297	H	N	0.0517751	0.436743	0.0946027	0.00000390084	5.40884186269568	0.124715038247778		5.93
IS	GGT(r2)	17	CHR17_B3187_71576960_71648733_TAGA	71612846	H	N	0.20858	0.238309	0.0533636	0.00000797873	5.09806623119138	0.155500318516429		5.57
IS	GGT(r2)	21	CHR21_B2713_61641213_61743168_ATAT	61692190	H	N	0.153846	-0.270322	0.0591469	0.00000486908	5.31255308984656	0.12652698543619		5.82
IS	PON	4	CHR4_B514_10176214_10263760_TAAA	10219987	H	N	0.0686567	-15.042	3.24408	0.00000353931	5.45108139684449	0.038505569214		6.03
IS	PON	4	CHR4_B515_10204411_10278587_AAAG	10241499	H	N	0.0671642	-15.4137	3.28607	0.00000272367	5.56484551271404	0.03086655770625		6.16
IS	PON	4	CHR4_B527_10471725_10559673_ACAT	10515699	H	N	0.0552239	-19.7975	3.28861	0.00000000174396	8.7584634804003	0.00006324412808	*	9.76
IS	PON	4	CHR4_B528_10511348_10622158_CATC	10566753	H	N	0.0552239	-20.9197	3.29174	0.000000000208143	9.68163819016991	0.000020194614265	*	10.76
IS	PON	4	CHR4_B537_10777639_10836196_GAGG	10806917	H	N	0.0597015	-15.2977	3.21186	0.00000190848	5.71931238689914	0.0230701303466667		6.34
IS	PON	4	CHR4_B543_10861581_10930590_GCGT	10896085	H	N	0.0716418	-16.045	3.12108	0.000000273511	6.56302520262768	0.00513040616103448		7.31
IS	PON	4	CHR4_B544_10883762_10933115_CGTG	10908438	H	N	0.1	-13.5924	2.59255	0.000000158088	6.80110109484688	0.00318500479111111		7.58
IS	PON	4	CHR4_B545_10906324_10950669_GTGG	10928496	H	N	0.108955	-12.8309	2.53833	0.000000430664	6.36586143019884	0.006693379888		7.09
IS	PON	4	CHR4_B546_10930590_10992555_TGGA	10961572	H	N	0.108955	-12.7409	2.49917	0.000000343136	6.46453371569151	0.00602115128774194		7.2
IS	PON	4	CHR4_B547_10933115_11003535_GGAA	10968325	H	N	0.080597	-14.4324	2.94	0.000000915499	6.0383421257421	0.0127100845985366		6.71
IS	PON	4	CHR4_B551_11009756_11052634_TGCG	11031195	H	N	0.216418	-10.1791	2.0604	0.000000779851	6.1079883666162	0.0114652850937838		6.79
IS	PON	4	CHR4_B555_11063440_11095535_CCAG	11079487	H	N	0.0925373	-14.6789	2.72644	0.0000000728937	7.13731000492575	0.00159063732234615	*	7.96
IS	PON	4	CHR4_B558_11095535_11169383_GCTG	11132459	H	N	0.0626866	-17.9513	3.31096	0.0000000590053	7.22910897721589	0.00145895968368182	*	8.07
IS	PON	4	CHR4_B594_11801898_11866998_GTAG	11834448	H	N	0.0820896	-14.1575	2.79942	0.00000042521	6.37139653038169	0.006693379888		7.09
IS	PON	4	CHR4_B595_11827720_11895206_TAGT	11861463	H	N	0.0567164	-17.8974	3.32893	0.0000000760273	7.11903043258207	0.00159063732234615	*	7.94
IS	PON	4	CHR4_B596_11847331_11936615_AGTG	11891973	H	N	0.0567164	-17.8974	3.32893	0.0000000760273	7.11903043258207	0.00159063732234615	*	7.94
IS	PON	4	CHR4_B597_11866998_11963350_GTGC	11915174	H	N	0.0552239	-19.1476	3.45056	0.0000000287074	7.54200613933161	0.0007807982189	*	8.42
IS	PON	4	CHR4_B609_12187056_12241217_TGCT	12214136	H	N	0.219403	-8.37393	1.88488	0.00000888398	5.05139242782498	0.081908789840678		5.56
IS	PON	4	CHR4_B610_12198665_12258299_GCTG	12228482	H	N	0.0985075	-17.7175	2.6543	0.0000000000247183	10.6069814011401	0.00000448200455033333	*	11.74
IS	PON	4	CHR4_B611_12221690_12286686_CTGA	12254188	H	N	0.0985075	-17.7175	2.6543	0.0000000000247183	10.6069814011401	0.00000448200455033333	*	11.74
IS	PON	4	CHR4_B612_12241217_12303752_TGAA	12272484	H	N	0.123881	-16.4481	2.61592	0.000000000322203	9.49187042022537	0.00002503839513	*	10.56
IS	PON	4	CHR4_B613_12258299_12324720_GAAT	12291509	H	N	0.122388	-16.751	2.64013	0.000000000222747	9.65218813641441	0.000020194614265	*	10.73
IS	PON	4	CHR4_B616_12324720_12380103_TCCA	12352411	H	N	0.101493	-17.6722	2.89727	0.0000000010632	8.97338503206533	0.0000524202967076923	*	10.00
IS	PON	4	CHR4_B617_12328781_12442325_CCAC	12385553	H	N	0.101493	-17.6722	2.89727	0.0000000010632	8.97338503206533	0.0000524202967076923	*	10.00
IS	PON	4	CHR4_B647_12966573_13055329_GTCT	13010951	H	N	0.0507463	-23.8362	3.72435	0.000000000155288	9.80886210341594	0.000020194614265	*	10.9
IS	PON	4	CHR4_B648_12995762_13080772_TCTG	13038267	H	N	0.0626866	-20.4107	3.35915	0.00000000123106	8.90972077969752	0.0000524202967076923	*	9.93
IS	PON	4	CHR4_B649_13017710_13096607_CTGC	13057158	H	N	0.0522388	-27.7972	3.67402	0.0000000000000385197	13.4143171039165	0.000000020953561209	*	14.59
IS	PON	4	CHR4_B651_13080772_13179271_GCGC	13130021	H	N	0.0746269	-18.728	3.24573	0.00000000792535	8.1009815493358	0.000239508479972222	*	9.04
IS	PON	4	CHR4_B654_13179271_13265822_CGTA	13222546	H	N	0.0776119	-16.4634	3.01286	0.0000000464547	7.33297034021061	0.001203331579	*	8.18
IS	PON	4	CHR4_B655_13216020_13296606_GTAG	13256313	H	N	0.0895522	-14.7892	2.83226	0.000000177286	6.75132555860556	0.003444223765		7.53
IS	PON	4	CHR4_B656_13242231_13330464_TAGG	13286347	H	N	0.129851	-14.646	2.70632	0.0000000623975	7.2048328102848	0.00147575513369565	*	8.04
IS	PON	4	CHR4_B671_13657545_13695387_TGGG	13676466	H	N	0.0925373	-13.5671	2.81389	0.00000142505	5.84616989751993	0.0180275453139535		6.49
IS	PON	4	CHR4_B672_13669055_13708615_GGGC	13688835	H	N	0.0910448	-13.5668	2.8339	0.0000016901	5.77208759824825	0.0208946294772727		6.4
IS	PON	4	CHR4_B841_17497707_17599245_ACGG	17548476	H	N	0.101493	-13.5594	2.68147	0.000000426519	6.37006161769373	0.006693379888		7.09
IS	PON	4	CHR4_B869_18292361_18344212_TCAA	18318286	H	N	0.147761	-11.0257	2.4152	0.00000499155	5.30176457423227	0.0502824713611111		5.86
IS	PON	4	CHR4_B870_18303921_18368097_CAAT	18336009	H	N	0.147761	-11.0257	2.4152	0.00000499155	5.30176457423227	0.0502824713611111		5.86
IS	PON	4	CHR4_B871_18315736_18376446_AATC	18346091	H	N	0.147761	-11.0257	2.4152	0.00000499155	5.30176457423227	0.0502824713611111		5.86
IS	PON	4	CHR4_B872_18344212_18414449_ATCA	18379330	H	N	0.143284	-12.1332	2.46422	0.000000848999	6.07109282129284	0.012153420685		6.75
IS	PON	4	CHR4_B876_18430266_18483323_TCGC	18456794	H	N	0.11791	-11.7948	2.61093	0.00000625808	5.20355888936233	0.0618946868654545		5.74
IS	PON	4	CHR4_B877_18451581_18517110_CGCC	18484345	H	N	0.0791045	-20.0243	3.22329	0.00000000052189	9.28242102463606	0.0000315436114777778	*	10.33
IS	PON	4	CHR4_B883_18560948_18661495_GCGT	18611221	H	N	0.0776119	-19.7483	3.25163	0.00000000125276	8.90213212187027	0.0000524202967076923	*	9.92
IS	PON	4	CHR4_B885_18609348_18682744_GTGC	18646046	H	N	0.080597	-19.9217	3.19535	0.000000000452945	9.34395453009902	0.00003079856145625	*	10.4
IS	PON	4	CHR4_B889_18703145_18757766_CACT	18730455	H	N	0.110448	-13.3375	2.59867	0.000000286013	6.54361422666133	0.00518608305366667		7.29
IS	PON	4	CHR4_B890_18711571_18767328_ACTA	18739449	H	N	0.108955	-13.2046	2.65709	0.000000670946	6.1733124319111	0.0101381804338889		6.87
IS	PON	4	CHR4_B891_18731164_18781070_CTAT	18756117	H	N	0.11791	-13.2455	2.60362	0.000000363128	6.43994026230535	0.0061728355675		7.17
IS	PON	4	CHR4_B892_18757766_18797382_TATC	18777574	H	N	0.0656716	-21.2376	3.52079	0.00000000161886	8.79079070767433	0.0000629008053	*	9.8
IS	PON	4	CHR4_B897_18823555_18883420_TTGA	18853487	H	N	0.0567164	-21.7024	3.76019	0.00000000785076	8.10508829894524	0.000239508479972222	*	9.04
IS	PON	4	CHR4_B898_18837954_18899313_TGAA	18868633	H	N	0.0552239	-22.8668	3.80651	0.00000000188632	8.7243846305565	0.00006413134315	*	9.72
IS	PON	4	CHR4_B899_18866816_18923716_GAAC	18895266	H	N	0.0701493	-19.0163	3.32915	0.0000000111627	7.952230746861	0.000319588101	*	8.88
IS	PON	4	CHR4_B950_20118056_20204910_CGCA	20161483	H	N	0.0791045	-13.081	2.93843	0.00000851909	5.06960679362363	0.0798987825396552		5.59
IS	PON	4	CHR4_B1020_21513504_21576904_GTGC	21545204	H	N	0.0626866	-16.5627	3.49952	0.00000221397	5.65482826824624	0.0256241119340426		6.27
IS	PON	4	CHR4_B1021_21534437_21602066_TGCA	21568251	H	N	0.0626866	-16.5627	3.49952	0.00000221397	5.65482826824624	0.0256241119340426		6.27
IS	PON	4	CHR4_B1022_21541657_21607350_GCAA	21574503	H	N	0.0656716	-15.2869	3.43272	0.00000845614	5.07282783545416	0.0798987825396552		5.59
IS	PON	4	CHR4_B1066_22557323_22585257_TCGT	22571290	H	N	0.0537313	-18.8472	3.84631	0.000000957982	6.0186426510197	0.0127100845985366		6.69
IS	PON	4	CHR4_B1067_22561170_22606375_CGTG	22583772	H	N	0.0537313	-18.8472	3.84631	0.000000957982	6.0186426510197	0.0127100845985366		6.69
IS	PON	5	CHR5_B1037_22368472_22402753_CCGC	22385612	H	N	0.110448	11.6274	2.62499	0.00000944513	5.0247920601991	0.0828688284854839		5.53
IS	PON	5	CHR5_B1038_22375562_22419729_CGCG	22397645	H	N	0.110448	11.6274	2.62499	0.00000944513	5.0247920601991	0.0828688284854839		5.53
IS	PON	5	CHR5_B1039_22389287_22434150_GCGC	22411718	H	N	0.110448	11.6274	2.62499	0.00000944513	5.0247920601991	0.0828688284854839		5.53
IS	PON	16	CHR16_B1733_37212038_37251454_CCGT	37231746	H	N	0.119403	-11.1819	2.42102	0.00000386169	5.41322259246575	0.0411890884176471		5.99
IS	PON	17	CHR17_B1876_42370542_42409528_AGCT	42390035	H	N	0.149254	-9.89838	2.19363	0.00000641174	5.19302409686915	0.062282039425		5.73
IS	PON	26	CHR26_B597_13103665_13156474_CGGG	13130069	H	N	0.329851	-7.92655	1.70512	0.0000033408	5.47614952301385	0.0370876525714286		6.06
IS	PON	28	CHR28_B1609_38157735_38229473_ATGT	38193604	H	N	0.0716418	-15.1018	3.08903	0.00000101438	5.99379932213512	0.0131379116333333		6.66

## Sheet: Table S4
Table S4: SNPs identified by single-SNP meta-GWAS showing p-value < 10^(-5)
Pheno	SNP	Chr	bp	Allele1	Allele2	Weight	Zscore	P-value	Direction	logMETA	q-value (FDR)
CP	BTA-122011-no-rs	1	112914641	t	c	670	4.967	6.81E-07	++	6.17	7.39E-02
CP	BTA-49362-no-rs	1	118970003	a	g	670	-4.798	1.60E-06	--	5.80	1.74E-01
CP	BovineHD0100033931	1	118988242	t	c	670	4.621	3.82E-06	++	5.42	4.15E-01
CP	ARS-BFGL-NGS-50236	1	118992353	a	t	670	4.658	3.19E-06	++	5.50	3.46E-01
CP	BovineHD0100034654	1	121571734	a	g	670	-4.463	8.07E-06	--	5.09	8.75E-01
GGT(r2)	BTB-01121732	17	66826816	a	g	670	-4.431	9.37E-06	--	5.03	1.00E+00
GGT(r2)	BovineHD1700020173	17	66834264	t	c	670	-4.618	3.88E-06	--	5.41	4.21E-01
GGT(r2)	BovineHD1700022027	17	68924124	a	g	670	-5.401	6.62E-08	--	7.18	7.17E-03
GGT(r2)	BovineHD1700020816	17	69426754	a	g	670	4.523	6.10E-06	++	5.21	6.61E-01
GGT(r2)	ARS-BFGL-NGS-39984	17	70311117	a	g	670	-4.531	5.87E-06	--	5.23	6.37E-01
GGT(r2)	BovineHD1700021324	17	70941528	t	c	670	5.825	5.72E-09	++	8.24	6.20E-04
GGT(r2)	ARS-BFGL-NGS-117653	17	71333851	t	g	670	5.122	3.02E-07	++	6.52	3.28E-02
GGT(r2)	BovineHD1700021434	17	71368010	t	c	670	-5.071	3.96E-07	--	6.40	4.30E-02
GGT(r2)	BTB-01973064	17	71368482	t	c	670	-6.483	9.01E-11	--	10.05	9.77E-06
GGT(r2)	ARS-BFGL-NGS-28055	17	71461810	t	g	670	6.166	6.99E-10	++	9.16	7.58E-05
GGT(r2)	BovineHD1700021458	17	71473803	a	g	670	4.787	1.70E-06	++	5.77	1.84E-01
GGT(r2)	ARS-BFGL-NGS-26126	17	71483760	t	c	670	-7.089	1.35E-12	--	11.87	1.46E-07
GGT(r2)	ARS-BFGL-NGS-74168	17	71505929	t	c	670	-5.67	1.43E-08	--	7.85	1.55E-03
GGT(r2)	BovineHD1700021740	17	72364689	a	g	670	-4.702	2.57E-06	--	5.59	2.79E-01
PON	BTB-00166174	4	11712883	t	c	670	-4.828	1.38E-06	--	5.86	1.50E-01
PON	BovineHD0400003686	4	12507353	a	g	670	-4.568	4.93E-06	--	5.31	5.35E-01
PON	BovineHD0400003711	4	12594730	t	c	670	4.431	9.40E-06	++	5.03	1.00E+00
PON	BovineHD0800019395	8	64242800	a	g	670	4.646	3.39E-06	++	5.47	3.67E-01
PON	BovineHD1600012174	16	42784481	a	g	670	4.936	7.97E-07	++	6.10	8.64E-02
PON	BTA-113142-no-rs	17	42821258	t	c	670	5.039	4.69E-07	++	6.33	5.08E-02
PON	BovineHD2600003402	26	13083916	a	g	670	-4.829	1.37E-06	--	5.86	1.49E-01
PON	BovineHD2600003405	26	13103665	t	c	670	4.516	6.29E-06	++	5.20	6.82E-01
PON	BovineHD2600003408	26	13116737	a	g	670	5.243	1.58E-07	++	6.80	1.71E-02
PON	Hapmap57941-rs29016512	26	18353874	a	g	670	4.986	6.18E-07	++	6.21	6.70E-02

## Sheet: Table S5
Table S5. Causative variants identified for CP, PON, GGT1 and GGT5 showing r2 > 0.3
Pheno	Breed	Chr	Pos	Allele	Consequence	Existing_variation	Sift	Impact	Gene	Symbol	Strand	SNP	r2	Dist	HOL.freq	SIM.freq
CP	IH	1	118598892	TGTGTG	intron_variant	rs433480373	-	MODIFIER	ENSBTAG00000007814	WWTR1	1	BTA-49362-no-rs	0.3377	-371111	0.44	0.84
CP	IH	1	118639601	G	intron_variant	rs210132768	-	MODIFIER	ENSBTAG00000007814	WWTR1	1	BTA-49362-no-rs	0.3656	-330402	0.45	0.72
CP	IH	1	118640861	G	intron_variant	rs209398848	-	MODIFIER	ENSBTAG00000007814	WWTR1	1	BTA-49362-no-rs	0.3337	-329142	0.42	0.68
CP	IH	1	118640956	G	intron_variant	rs41635983	-	MODIFIER	ENSBTAG00000007814	WWTR1	1	BTA-49362-no-rs	0.3614	-329047	0.43	0.67
CP	IH	1	118641499	G	intron_variant	rs109255978	-	MODIFIER	ENSBTAG00000007814	WWTR1	1	BTA-49362-no-rs	0.3434	-328504	0.43	0.70
CP	IH	1	118645201	G	downstream_gene_variant	rs209988086	-	MODIFIER	ENSBTAG00000007814	WWTR1	1	BTA-49362-no-rs	0.3663	-324802	0.43	0.69
CP	IH	1	118645721	TGTGTGTGTGTG	downstream_gene_variant	rs383559810	-	MODIFIER	ENSBTAG00000007814	WWTR1	1	BTA-49362-no-rs	0.3154	-324282	0.39	0.65
CP	IH	1	118658920	-	downstream_gene_variant	rs135231676	-	MODIFIER	ENSBTAG00000001893	TM4SF4	-1	BTA-49362-no-rs	0.3308	-311083	0.61	0.84
CP	IH	1	118731132	T	intergenic_variant	rs42977989	-	MODIFIER	-	-	-	BTA-49362-no-rs	0.3095	-238871	0.51	0.45
CP	IS	1	118791775	T	intergenic_variant	rs378551423	-	MODIFIER	-	-	-	BovineHD0100034017	0.3282	-397830	0.01	0.29
CP	IH	1	118792705	G	intergenic_variant	rs134742183	-	MODIFIER	-	-	-	BTA-49362-no-rs	0.3323	-177298	0.54	0.25
CP	IS	1	118797320	G	intergenic_variant	rs383575414	-	MODIFIER	-	-	-	BovineHD0100034017	0.3002	-392285	0.01	0.28
CP	IS	1	118806368	T	upstream_gene_variant	rs110963100	-	MODIFIER	ENSBTAG00000015163	TM4SF1	1	BovineHD0100034017	0.3309	-383237	0.01	0.28
CP	IS	1	118813569	A	intron_variant	rs109307502	-	MODIFIER	ENSBTAG00000015163	TM4SF1	1	BovineHD0100034017	0.3122	-376036	0.46	0.36
CP	IS	1	118814237	C	intron_variant	rs378028621	-	MODIFIER	ENSBTAG00000015163	TM4SF1	1	BovineHD0100034017	0.3373	-375368	0.01	0.30
CP	IH	1	118817475	A	3_prime_UTR_variant	rs378343630	-	MODIFIER	ENSBTAG00000015163	TM4SF1	1	BTA-49362-no-rs	0.3525	-152528	0.38	0.08
CP	IH	1	118825167	C	intergenic_variant	rs110287474	-	MODIFIER	-	-	-	BTA-49362-no-rs	0.3056	-144836	0.38	0.10
CP	IS	1	118825227	A	intergenic_variant	rs384969486	-	MODIFIER	-	-	-	BovineHD0100034017	0.3166	-364378	0.01	0.29
CP	IS	1	118828154	A	intergenic_variant	rs378228907	-	MODIFIER	-	-	-	BovineHD0100034017	0.3362	-361451	0.01	0.30
CP	IS	1	118836858	A	intergenic_variant	rs380750444	-	MODIFIER	-	-	-	BovineHD0100034017	0.3367	-352747	0.01	0.29
CP	IS	1	118837700	C	intergenic_variant	-	-	MODIFIER	-	-	-	BovineHD0100034017	0.3087	-351905	0.02	0.29
CP	IS	1	118842141	G	intergenic_variant	rs381454665	-	MODIFIER	-	-	-	BovineHD0100034017	0.3293	-347464	0.01	0.30
CP	IS	1	118844889	C	intergenic_variant	rs385386163	-	MODIFIER	-	-	-	BovineHD0100034017	0.3467	-344716	0.01	0.30
CP	IH	1	118847520	G	intergenic_variant	rs136134640	-	MODIFIER	-	-	-	BTA-49362-no-rs	0.3614	-122483	0.41	0.10
CP	IS	1	118849675	G	intergenic_variant	rs380752417	-	MODIFIER	-	-	-	BovineHD0100034017	0.3380	-339930	0.02	0.30
CP	IS	1	118851032	G	intergenic_variant	rs380099014	-	MODIFIER	-	-	-	BovineHD0100034017	0.3096	-338573	0.01	0.29
CP	IH	1	118853312	C	intergenic_variant	rs43266533	-	MODIFIER	-	-	-	BTA-49362-no-rs	0.3014	-116691	0.61	0.67
CP	IS	1	118853871	G	upstream_gene_variant	rs379087913	-	MODIFIER	ENSBTAG00000019960	TM4SF18	1	BovineHD0100034017	0.3088	-335734	0.02	0.29
CP	IS	1	118855764	T	upstream_gene_variant	rs109754235	-	MODIFIER	ENSBTAG00000019960	TM4SF18	1	BovineHD0100034017	0.3182	-333841	0.02	0.30
CP	IS	1	118857532	G	upstream_gene_variant	rs381973139	-	MODIFIER	ENSBTAG00000019960	TM4SF18	1	BovineHD0100034017	0.3034	-332073	0.07	0.35
CP	IS	1	118858783	T	upstream_gene_variant	rs384810348	-	MODIFIER	ENSBTAG00000019960	TM4SF18	1	BovineHD0100034017	0.3273	-330822	0.07	0.35
CP	IS	1	118859220	C	5_prime_UTR_variant	rs209000133	-	MODIFIER	ENSBTAG00000019960	TM4SF18	1	BovineHD0100034017	0.3094	-330385	0.07	0.35
CP	IS	1	118863550	T	intron_variant	rs109690130	-	MODIFIER	ENSBTAG00000019960	TM4SF18	1	BovineHD0100034017	0.3362	-326055	0.02	0.29
CP	IS	1	118864057	C	intron_variant	rs383099030	-	MODIFIER	ENSBTAG00000019960	TM4SF18	1	BovineHD0100034017	0.3169	-325548	0.02	0.29
CP	IS	1	118864344	A	intron_variant	-	-	MODIFIER	ENSBTAG00000019960	TM4SF18	1	BovineHD0100034017	0.3084	-325261	0.01	0.30
CP	IH	1	118866074	A	intron_variant	-	-	MODIFIER	ENSBTAG00000019960	TM4SF18	1	BTA-49362-no-rs	0.3458	-103929	0.40	0.11
CP	IS	1	118867655	T	intron_variant	rs382575838	-	MODIFIER	ENSBTAG00000019960	TM4SF18	1	BovineHD0100034017	0.3585	-321950	0.01	0.30
CP	IS	1	118867664	GTCTCCTGC	intron_variant	rs474538378	-	MODIFIER	ENSBTAG00000019960	TM4SF18	1	BovineHD0100034017	0.3585	-321941	0.01	0.30
CP	IS	1	118867841	A	intron_variant	rs379797087	-	MODIFIER	ENSBTAG00000019960	TM4SF18	1	BovineHD0100034017	0.3585	-321764	0.02	0.30
CP	IS	1	118868010	A	intron_variant	rs110986067	-	MODIFIER	ENSBTAG00000019960	TM4SF18	1	BovineHD0100034017	0.3569	-321595	0.02	0.29
CP	IS	1	118868015	T	intron_variant	rs109394750	-	MODIFIER	ENSBTAG00000019960	TM4SF18	1	BovineHD0100034017	0.3569	-321590	0.02	0.29
CP	IS	1	118868885	C	intron_variant	rs378722124	-	MODIFIER	ENSBTAG00000019960	TM4SF18	1	BovineHD0100034017	0.3557	-320720	0.01	0.29
CP	IS	1	118869470	C	intron_variant	rs109244942	-	MODIFIER	ENSBTAG00000019960	TM4SF18	1	BovineHD0100034017	0.3380	-320135	0.01	0.30
CP	IS	1	118869685	G	intron_variant	rs384648068	-	MODIFIER	ENSBTAG00000019960	TM4SF18	1	BovineHD0100034017	0.3096	-319920	0.01	0.29
CP	IS	1	118869729	G	intron_variant	rs378076060	-	MODIFIER	ENSBTAG00000019960	TM4SF18	1	BovineHD0100034017	0.3088	-319876	0.01	0.29
CP	IS	1	118873747	G	intron_variant	rs382950861	-	MODIFIER	ENSBTAG00000019960	TM4SF18	1	BovineHD0100034017	0.3182	-315858	0.01	0.30
CP	IS	1	118875038	C	intron_variant	rs382470024	-	MODIFIER	ENSBTAG00000019960	TM4SF18	1	BovineHD0100034017	0.3373	-314567	0.02	0.30
CP	IS	1	118876355	C	intron_variant	rs111023389	-	MODIFIER	ENSBTAG00000019960	TM4SF18	1	BovineHD0100034017	0.3045	-313250	0.08	0.38
CP	IS	1	118878174	A	intron_variant	rs109062449	-	MODIFIER	ENSBTAG00000019960	TM4SF18	1	BovineHD0100034017	0.3126	-311431	0.08	0.38
CP	IS	1	118880013	G	intron_variant	rs385465382	-	MODIFIER	ENSBTAG00000019960	TM4SF18	1	BovineHD0100034017	0.3024	-309592	0.08	0.37
CP	IS	1	118880030	C	intron_variant	rs109268364	-	MODIFIER	ENSBTAG00000019960	TM4SF18	1	BovineHD0100034017	0.3005	-309575	0.08	0.37
CP	IS	1	118880282	A	intron_variant	rs109356488	-	MODIFIER	ENSBTAG00000019960	TM4SF18	1	BovineHD0100034017	0.3258	-309323	0.01	0.30
CP	IS	1	118884027	C	downstream_gene_variant	rs382277658	-	MODIFIER	ENSBTAG00000019960	TM4SF18	1	BovineHD0100034017	0.3024	-305578	0.08	0.38
CP	IS	1	118884657	A	downstream_gene_variant	rs110208419	-	MODIFIER	ENSBTAG00000019960	TM4SF18	1	BovineHD0100034017	0.3367	-304948	0.01	0.30
CP	IH	1	118884726	-	downstream_gene_variant	rs445290182	-	MODIFIER	ENSBTAG00000019960	TM4SF18	1	BTA-49362-no-rs	0.3352	-85277	0.40	0.09
CP	IH	1	118884757	T	downstream_gene_variant	rs382192830	-	MODIFIER	ENSBTAG00000019960	TM4SF18	1	BTA-49362-no-rs	0.3637	-85246	0.38	0.09
CP	IH	1	118885023	-	downstream_gene_variant	rs384329889	-	MODIFIER	ENSBTAG00000019960	TM4SF18	1	BTA-49362-no-rs	0.3035	-84980	0.32	0.06
CP	IS	1	118893149	A	intergenic_variant	rs110557854	-	MODIFIER	-	-	-	BovineHD0100034017	0.3177	-296456	0.01	0.29
CP	IS	1	118893174	G	intergenic_variant	rs382940582	-	MODIFIER	-	-	-	BovineHD0100034017	0.3148	-296431	0.08	0.38
CP	IH	1	118894429	-	intergenic_variant	rs378209236	-	MODIFIER	-	-	-	BTA-49362-no-rs	0.3439	-75574	0.38	0.09
CP	IS	1	118900034	T	upstream_gene_variant	rs385773690	-	MODIFIER	ENSBTAG00000012164	CP	1	BovineHD0100034017	0.3373	-289571	0.02	0.30
CP	IS	1	118900683	C	upstream_gene_variant	rs381127256	-	MODIFIER	ENSBTAG00000012164	CP	1	BovineHD0100034017	0.3204	-288922	0.02	0.31
CP	IS	1	118903688	A	intron_variant	rs383818845	-	MODIFIER	ENSBTAG00000012164	CP	1	BovineHD0100034017	0.3057	-285917	0.08	0.33
CP	IS	1	118903786	A	intron_variant	rs110127413	-	MODIFIER	ENSBTAG00000012164	CP	1	BovineHD0100034017	0.3090	-285819	0.02	0.31
CP	IS	1	118905360	T	synonymous_variant	rs109749354	-	LOW	ENSBTAG00000012164	CP	1	BovineHD0100034017	0.3433	-284245	0.08	0.33
CP	IS	1	118905777	G	intron_variant	rs109315975	-	MODIFIER	ENSBTAG00000012164	CP	1	BovineHD0100034017	0.3169	-283828	0.01	0.29
CP	IS	1	118905968	T	intron_variant	rs109926165	-	MODIFIER	ENSBTAG00000012164	CP	1	BovineHD0100034017	0.3206	-283637	0.08	0.32
CP	IS	1	118907124	-	intron_variant	rs378432159	-	MODIFIER	ENSBTAG00000012164	CP	1	BovineHD0100034017	0.3362	-282481	0.02	0.29
CP	IS	1	118907127	C	intron_variant	rs475986456	-	MODIFIER	ENSBTAG00000012164	CP	1	BovineHD0100034017	0.3362	-282478	0.02	0.29
CP	IS	1	118907606	A	intron_variant	rs799679056	-	MODIFIER	ENSBTAG00000012164	CP	1	BovineHD0100034017	0.3373	-281999	0.02	0.30
CP	IS	1	118907614	C	intron_variant	rs480227761	-	MODIFIER	ENSBTAG00000012164	CP	1	BovineHD0100034017	0.3373	-281991	0.02	0.30
CP	IS	1	118907621	A	intron_variant	rs384399333	-	MODIFIER	ENSBTAG00000012164	CP	1	BovineHD0100034017	0.3373	-281984	0.02	0.30
CP	IS	1	118907624	T	intron_variant	rs379165031	-	MODIFIER	ENSBTAG00000012164	CP	1	BovineHD0100034017	0.3373	-281981	0.02	0.30
CP	IS	1	118908023	T	intron_variant	rs383102200	-	MODIFIER	ENSBTAG00000012164	CP	1	BovineHD0100034017	0.3373	-281582	0.02	0.31
CP	IS	1	118908132	A	intron_variant	rs385383270	-	MODIFIER	ENSBTAG00000012164	CP	1	BovineHD0100034017	0.3177	-281473	0.02	0.30
CP	IS	1	118908174	A	intron_variant	rs109584324	-	MODIFIER	ENSBTAG00000012164	CP	1	BovineHD0100034017	0.3092	-281431	0.02	0.30
CP	IH	1	118908321	G	intron_variant	rs109485935	-	MODIFIER	ENSBTAG00000012164	CP	1	BTA-49362-no-rs	0.3011	-61682	0.40	0.07
CP	IS	1	118908530	G	intron_variant	rs110555970	-	MODIFIER	ENSBTAG00000012164	CP	1	BovineHD0100034017	0.3276	-281075	0.02	0.31
CP	IS	1	118908593	T	intron_variant	rs382033389	-	MODIFIER	ENSBTAG00000012164	CP	1	BovineHD0100034017	0.3188	-281012	0.02	0.30
CP	IS	1	118909229	C	intron_variant	rs382500566	-	MODIFIER	ENSBTAG00000012164	CP	1	BovineHD0100034017	0.3177	-280376	0.02	0.29
CP	IS	1	118909522	T	intron_variant	rs111017125	-	MODIFIER	ENSBTAG00000012164	CP	1	BovineHD0100034017	0.3351	-280083	0.02	0.28
CP	IS	1	118910324	C	intron_variant	rs110597610	-	MODIFIER	ENSBTAG00000012164	CP	1	BovineHD0100034017	0.3229	-279281	0.08	0.33
CP	IS	1	118910349	T	intron_variant	rs110950858	-	MODIFIER	ENSBTAG00000012164	CP	1	BovineHD0100034017	0.3229	-279256	0.08	0.33
CP	IS	1	118910899	A	intron_variant	rs384729466	-	MODIFIER	ENSBTAG00000012164	CP	1	BovineHD0100034017	0.3229	-278706	0.08	0.33
CP	IS	1	118910926	G	intron_variant	rs110811373	-	MODIFIER	ENSBTAG00000012164	CP	1	BovineHD0100034017	0.3256	-278679	0.08	0.34
CP	IH	1	118910974	T	intron_variant	rs208378483	-	MODIFIER	ENSBTAG00000012164	CP	1	BTA-49362-no-rs	0.3106	-59029	0.39	0.08
CP	IS	1	118912232	A	intron_variant	rs381874619	-	MODIFIER	ENSBTAG00000012164	CP	1	BovineHD0100034017	0.3394	-277373	0.08	0.32
CP	IS	1	118912517	A	intron_variant	rs384545601	-	MODIFIER	ENSBTAG00000012164	CP	1	BovineHD0100034017	0.3182	-277088	0.01	0.30
CP	IH	1	118912728	A	intron_variant	rs208619736	-	MODIFIER	ENSBTAG00000012164	CP	1	BTA-49362-no-rs	0.3235	-57275	0.40	0.11
CP	IS	1	118913183	T	intron_variant	rs110557866	-	MODIFIER	ENSBTAG00000012164	CP	1	BovineHD0100034017	0.3172	-276422	0.01	0.29
CP	IH	1	118915071	A	intron_variant	rs210419641	-	MODIFIER	ENSBTAG00000012164	CP	1	BTA-49362-no-rs	0.3342	-54932	0.38	0.07
CP	IH	1	118916261	T	intron_variant	rs209442249	-	MODIFIER	ENSBTAG00000012164	CP	1	BTA-49362-no-rs	0.3285	-53742	0.40	0.08
CP	IS	1	118922231	T	intron_variant	rs384589051	-	MODIFIER	ENSBTAG00000012164	CP	1	BovineHD0100034017	0.3367	-267374	0.01	0.29
CP	IS	1	118922346	A	intron_variant	rs379766982	-	MODIFIER	ENSBTAG00000012164	CP	1	BovineHD0100034017	0.3569	-267259	0.01	0.30
CP	IS	1	118922591	A	intron_variant	rs381802562	-	MODIFIER	ENSBTAG00000012164	CP	1	BovineHD0100034017	0.3182	-267014	0.01	0.30
CP	IS	1	118922795	-	intron_variant	rs516548446	-	MODIFIER	ENSBTAG00000012164	CP	1	BovineHD0100034017	0.3433	-266810	0.01	0.28
CP	IS	1	118922797	-	intron_variant	rs444715273	-	MODIFIER	ENSBTAG00000012164	CP	1	BovineHD0100034017	0.3352	-266808	0.01	0.27
CP	IS	1	118922932	T	intron_variant	rs382558862	-	MODIFIER	ENSBTAG00000012164	CP	1	BovineHD0100034017	0.3022	-266673	0.01	0.30
CP	IS	1	118923329	AATAGACTC	intron_variant	rs448990336	-	MODIFIER	ENSBTAG00000012164	CP	1	BovineHD0100034017	0.3096	-266276	0.01	0.29
CP	IS	1	118923547	T	intron_variant	rs380767789	-	MODIFIER	ENSBTAG00000012164	CP	1	BovineHD0100034017	0.3358	-266058	0.01	0.29
CP	IH	1	118923571	-	intron_variant	rs525335033	-	MODIFIER	ENSBTAG00000012164	CP	1	BTA-49362-no-rs	0.3005	-46432	0.38	0.08
CP	IS	1	118923617	A	intron_variant	rs385679799	-	MODIFIER	ENSBTAG00000012164	CP	1	BovineHD0100034017	0.3553	-265988	0.15	0.29
CP	IH	1	118923718	A	intron_variant	rs380955928	-	MODIFIER	ENSBTAG00000012164	CP	1	BTA-49362-no-rs	0.3203	-46285	0.38	0.09
CP	IS	1	118923720	T	intron_variant	rs382866824	-	MODIFIER	ENSBTAG00000012164	CP	1	BovineHD0100034017	0.3002	-265885	0.01	0.27
CP	IS	1	118924094	T	intron_variant	rs382216779	-	MODIFIER	ENSBTAG00000012164	CP	1	BovineHD0100034017	0.3269	-265511	0.01	0.31
CP	IS	1	118924178	A	intron_variant	rs385772434	-	MODIFIER	ENSBTAG00000012164	CP	1	BovineHD0100034017	0.3648	-265427	0.01	0.30
CP	IS	1	118924438	G	intron_variant	rs379223004	-	MODIFIER	ENSBTAG00000012164	CP	1	BovineHD0100034017	0.3467	-265167	0.01	0.31
CP	IS	1	118924497	T	intron_variant	rs382308585	-	MODIFIER	ENSBTAG00000012164	CP	1	BovineHD0100034017	0.3655	-265108	0.01	0.31
CP	IS	1	118924713	T	intron_variant	rs380609066	-	MODIFIER	ENSBTAG00000012164	CP	1	BovineHD0100034017	0.3182	-264892	0.01	0.30
CP	IS	1	118924734	G	intron_variant	rs209267120	-	MODIFIER	ENSBTAG00000012164	CP	1	BovineHD0100034017	0.3108	-264871	0.01	0.30
CP	IS	1	118924802	G	intron_variant	rs385790015	-	MODIFIER	ENSBTAG00000012164	CP	1	BovineHD0100034017	0.3484	-264803	0.01	0.29
CP	IS	1	118924939	T	intron_variant	rs382926903	-	MODIFIER	ENSBTAG00000012164	CP	1	BovineHD0100034017	0.3569	-264666	0.01	0.29
CP	IS	1	118925021	ATTTTTAAATGGACAACAAAG	intron_variant	rs378212781	-	MODIFIER	ENSBTAG00000012164	CP	1	BovineHD0100034017	0.3569	-264584	0.01	0.30
CP	IS	1	118925201	T	intron_variant	rs378421679	-	MODIFIER	ENSBTAG00000012164	CP	1	BovineHD0100034017	0.3362	-264404	0.01	0.29
CP	IS	1	118925456	G	intron_variant	rs208083483	-	MODIFIER	ENSBTAG00000012164	CP	1	BovineHD0100034017	0.3182	-264149	0.01	0.30
CP	IS	1	118925555	T	intron_variant	rs379788182	-	MODIFIER	ENSBTAG00000012164	CP	1	BovineHD0100034017	0.3373	-264050	0.03	0.30
CP	IS	1	118925811	G	intron_variant	rs379474557	-	MODIFIER	ENSBTAG00000012164	CP	1	BovineHD0100034017	0.3269	-263794	0.01	0.30
CP	IS	1	118926876	C	intron_variant	rs385936166	-	MODIFIER	ENSBTAG00000012164	CP	1	BovineHD0100034017	0.3258	-262729	0.01	0.29
CP	IS	1	118926881	T	intron_variant	rs380624578	-	MODIFIER	ENSBTAG00000012164	CP	1	BovineHD0100034017	0.3074	-262724	0.01	0.29
CP	IS	1	118927004	G	intron_variant	rs381983162	-	MODIFIER	ENSBTAG00000012164	CP	1	BovineHD0100034017	0.3380	-262601	0.01	0.30
CP	IS	1	118927029	A	intron_variant	rs385131471	-	MODIFIER	ENSBTAG00000012164	CP	1	BovineHD0100034017	0.3380	-262576	0.01	0.30
CP	IS	1	118927094	C	intron_variant	rs380103769	-	MODIFIER	ENSBTAG00000012164	CP	1	BovineHD0100034017	0.3090	-262511	0.01	0.30
CP	IS	1	118927682	T	intron_variant	rs481313329	-	MODIFIER	ENSBTAG00000012164	CP	1	BovineHD0100034017	0.3358	-261923	0.01	0.29
CP	IS	1	118927986	G	intron_variant	rs462915886	-	MODIFIER	ENSBTAG00000012164	CP	1	BovineHD0100034017	0.3088	-261619	0.01	0.31
CP	IS	1	118928209	AAC	intron_variant	rs380624237	-	MODIFIER	ENSBTAG00000012164	CP	1	BovineHD0100034017	0.3373	-261396	0.01	0.30
CP	IS	1	118928238	C	intron_variant	rs384738341	-	MODIFIER	ENSBTAG00000012164	CP	1	BovineHD0100034017	0.3090	-261367	0.02	0.30
CP	IS	1	118928638	G	intron_variant	rs384542686	-	MODIFIER	ENSBTAG00000012164	CP	1	BovineHD0100034017	0.3172	-260967	0.01	0.29
CP	IS	1	118928732	A	intron_variant	rs385796149	-	MODIFIER	ENSBTAG00000012164	CP	1	BovineHD0100034017	0.3484	-260873	0.01	0.29
CP	IS	1	118928749	C	intron_variant	rs380146606	-	MODIFIER	ENSBTAG00000012164	CP	1	BovineHD0100034017	0.3484	-260856	0.01	0.29
CP	IS	1	118928831	G	intron_variant	rs381638309	-	MODIFIER	ENSBTAG00000012164	CP	1	BovineHD0100034017	0.3547	-260774	0.01	0.30
CP	IS	1	118928860	G	intron_variant	rs385736632	-	MODIFIER	ENSBTAG00000012164	CP	1	BovineHD0100034017	0.3563	-260745	0.01	0.29
CP	IS	1	118928903	A	intron_variant	rs379967304	-	MODIFIER	ENSBTAG00000012164	CP	1	BovineHD0100034017	0.3380	-260702	0.01	0.30
CP	IS	1	118929097	C	intron_variant	rs380632763	-	MODIFIER	ENSBTAG00000012164	CP	1	BovineHD0100034017	0.3308	-260508	0.01	0.30
CP	IH	1	118933480	T	intron_variant	rs210433327	-	MODIFIER	ENSBTAG00000012164	CP	1	BTA-49362-no-rs	0.3321	-36523	0.22	0.02
CP	IH	1	118933804	G	intron_variant	rs208076921	-	MODIFIER	ENSBTAG00000012164	CP	1	BTA-49362-no-rs	0.3264	-36199	0.22	0.01
CP	IH	1	118937739	T	intron_variant	rs209277474	-	MODIFIER	ENSBTAG00000012164	CP	1	BTA-49362-no-rs	0.3383	-32264	0.38	0.09
CP	IH	1	118938647	A	intron_variant	rs136442396	-	MODIFIER	ENSBTAG00000012164	CP	1	BTA-49362-no-rs	0.3893	-31356	0.44	0.70
CP	IH	1	118938731	T	intron_variant	rs133225228	-	MODIFIER	ENSBTAG00000012164	CP	1	BTA-49362-no-rs	0.3820	-31272	0.45	0.69
CP	IH	1	118939885	T	intron_variant	rs465257515	-	MODIFIER	ENSBTAG00000012164	CP	1	BTA-49362-no-rs	0.3183	-30118	0.22	0.01
CP	IH	1	118939894	T	intron_variant	rs385435777	-	MODIFIER	ENSBTAG00000012164	CP	1	BTA-49362-no-rs	0.3219	-30109	0.22	0.02
CP	IH	1	118940014	-	intron_variant	rs136624135	-	MODIFIER	ENSBTAG00000012164	CP	1	BTA-49362-no-rs	0.3988	-29989	0.45	0.69
CP	IH	1	118940101	-	intron_variant	rs385610900	-	MODIFIER	ENSBTAG00000012164	CP	1	BTA-49362-no-rs	0.5206	-29902	0.30	0.03
CP	IH	1	118940182	C	intron_variant	rs386122160	-	MODIFIER	ENSBTAG00000012164	CP	1	BTA-49362-no-rs	0.5034	-29821	0.31	0.04
CP	IH	1	118940202	G	intron_variant	rs380950039	-	MODIFIER	ENSBTAG00000012164	CP	1	BTA-49362-no-rs	0.5161	-29801	0.31	0.03
CP	IH	1	118940535	A	intron_variant	rs482609534	-	MODIFIER	ENSBTAG00000012164	CP	1	BTA-49362-no-rs	0.5068	-29468	0.30	0.04
CP	IH	1	118940653	G	intron_variant	rs208497365	-	MODIFIER	ENSBTAG00000012164	CP	1	BTA-49362-no-rs	0.5041	-29350	0.31	0.04
CP	IH	1	118940695	C	intron_variant	rs110853239	-	MODIFIER	ENSBTAG00000012164	CP	1	BTA-49362-no-rs	0.4220	-29308	0.44	0.69
CP	IH	1	118940806	G	intron_variant	rs136369088	-	MODIFIER	ENSBTAG00000012164	CP	1	BTA-49362-no-rs	0.4194	-29197	0.44	0.68
CP	IH	1	118941014	C	intron_variant	rs379000846	-	MODIFIER	ENSBTAG00000012164	CP	1	BTA-49362-no-rs	0.3109	-28989	0.22	0.02
CP	IH	1	118941180	C	intron_variant	rs134684367	-	MODIFIER	ENSBTAG00000012164	CP	1	BTA-49362-no-rs	0.3352	-28823	0.38	0.08
CP	IH	1	118941264	C	intron_variant	rs379269922	-	MODIFIER	ENSBTAG00000012164	CP	1	BTA-49362-no-rs	0.5080	-28739	0.30	0.04
CP	IH	1	118941462	C	intron_variant	rs380601285	-	MODIFIER	ENSBTAG00000012164	CP	1	BTA-49362-no-rs	0.5279	-28541	0.30	0.05
CP	IH	1	118941616	A	intron_variant	rs384182975	-	MODIFIER	ENSBTAG00000012164	CP	1	BTA-49362-no-rs	0.5378	-28387	0.31	0.04
CP	IH	1	118941730	T	intron_variant	rs137299299	-	MODIFIER	ENSBTAG00000012164	CP	1	BTA-49362-no-rs	0.4193	-28273	0.45	0.69
CP	IH	1	118942119	TT	intron_variant	-	-	MODIFIER	ENSBTAG00000012164	CP	1	BTA-49362-no-rs	0.3463	-27884	0.52	0.75
CP	IH	1	118942526	-	intron_variant	rs378474538	-	MODIFIER	ENSBTAG00000012164	CP	1	BTA-49362-no-rs	0.3030	-27477	0.22	0.02
CP	IH	1	118942529	A	intron_variant	rs208133647	-	MODIFIER	ENSBTAG00000012164	CP	1	BTA-49362-no-rs	0.3030	-27474	0.22	0.02
CP	IH	1	118942647	C	intron_variant	rs381121015	-	MODIFIER	ENSBTAG00000012164	CP	1	BTA-49362-no-rs	0.3026	-27356	0.21	0.01
CP	IH	1	118943337	G	intron_variant	rs380603449	-	MODIFIER	ENSBTAG00000012164	CP	1	BTA-49362-no-rs	0.3125	-26666	0.22	0.02
CP	IH	1	118943364	A	intron_variant	rs110063876	-	MODIFIER	ENSBTAG00000012164	CP	1	BTA-49362-no-rs	0.3716	-26639	0.47	0.70
CP	IH	1	118944701	A	intron_variant	rs135733314	-	MODIFIER	ENSBTAG00000012164	CP	1	BTA-49362-no-rs	0.3419	-25302	0.38	0.09
CP	IH	1	118944734	A	intron_variant	rs133893503	-	MODIFIER	ENSBTAG00000012164	CP	1	BTA-49362-no-rs	0.3791	-25269	0.46	0.69
CP	IH	1	118946517	T	intron_variant	rs43264437	-	MODIFIER	ENSBTAG00000012164	CP	1	BTA-49362-no-rs	0.3355	-23486	0.37	0.06
CP	IS	1	118948145	C	intron_variant	rs380959521	-	MODIFIER	ENSBTAG00000012164	CP	1	BovineHD0100034017	0.3014	-241460	0.65	0.65
CP	IS	1	118948386	-	intron_variant	-	-	MODIFIER	ENSBTAG00000012164	CP	1	BovineHD0100034017	0.3075	-241219	0.63	0.62
CP	IS	1	118948428	A	intron_variant	rs43264440	-	MODIFIER	ENSBTAG00000012164	CP	1	BovineHD0100034017	0.3101	-241177	0.65	0.64
CP	IS	1	118949077	G	intron_variant	rs111031060	-	MODIFIER	ENSBTAG00000012164	CP	1	BovineHD0100034017	0.3127	-240528	0.65	0.66
CP	IS	1	118949099	A	intron_variant	rs137114478	-	MODIFIER	ENSBTAG00000012164	CP	1	BovineHD0100034017	0.3172	-240506	0.65	0.65
CP	IS	1	118950002	C	intron_variant	rs209186934	-	MODIFIER	ENSBTAG00000012164	CP	1	BovineHD0100034017	0.3057	-239603	0.65	0.65
CP	IH	1	118950640	G	intron_variant	rs207820820	-	MODIFIER	ENSBTAG00000012164	CP	1	BTA-49362-no-rs	0.3358	-19363	0.77	0.90
CP	IH	1	118950783	C	intron_variant	rs210454883	-	MODIFIER	ENSBTAG00000012164	CP	1	BTA-49362-no-rs	0.3374	-19220	0.77	0.90
CP	IS	1	118954840	G	upstream_gene_variant;intron_variant	rs210157984	-	MODIFIER	ENSBTAG00000012164	CP	1	BovineHD0100034017	0.3741	-234765	0.42	0.36
CP	IS	1	118956594	A	5_prime_UTR_variant;upstream_gene_variant;intron_variant	rs382067877	-	MODIFIER	ENSBTAG00000012164	CP	1	BovineHD0100034017	0.4155	-233011	0.07	0.26
CP	IH	1	118958792	A	intron_variant	rs384071474	-	MODIFIER	ENSBTAG00000012164	CP	1	BTA-49362-no-rs	0.3156	-11211	0.21	0.09
CP	IS	1	118960362	GGCAAAGTAATGTCTTTGCC	intron_variant	rs478049529	-	MODIFIER	ENSBTAG00000012164	CP	1	BovineHD0100034017	0.3598	-229243	0.29	0.26
CP	IH	1	118963971	G	intron_variant	rs207653456	-	MODIFIER	ENSBTAG00000012164	CP	1	BTA-49362-no-rs	0.3206	-6032	0.33	0.29
CP	IS	1	118963971	G	intron_variant	rs207653456	-	MODIFIER	ENSBTAG00000012164	CP	1	BovineHD0100034017	0.4248	-225634	0.33	0.29
CP	IS	1	118965805	TT	downstream_gene_variant	rs876264514	-	MODIFIER	ENSBTAG00000002395	HPS3	-1	BovineHD0100034017	0.3015	-223800	0.35	0.30
CP	IS	1	118965805	TT	intron_variant	rs876264514	-	MODIFIER	ENSBTAG00000012164	CP	1	BovineHD0100034017	0.3015	-223800	0.35	0.30
CP	IS	1	118966219	A	downstream_gene_variant	rs109775605	-	MODIFIER	ENSBTAG00000002395	HPS3	-1	BovineHD0100034017	0.3836	-223386	0.40	0.30
CP	IS	1	118966219	A	intron_variant	rs109775605	-	MODIFIER	ENSBTAG00000012164	CP	1	BovineHD0100034017	0.3836	-223386	0.40	0.30
CP	IH	1	118967090	A	downstream_gene_variant	rs43264471	-	MODIFIER	ENSBTAG00000002395	HPS3	-1	BTA-49362-no-rs	0.7462	-2913	0.54	0.62
CP	IH	1	118967090	A	intron_variant	rs43264471	-	MODIFIER	ENSBTAG00000012164	CP	1	BTA-49362-no-rs	0.7462	-2913	0.54	0.62
CP	IH	1	118967448	A	downstream_gene_variant	rs43264472	-	MODIFIER	ENSBTAG00000002395	HPS3	-1	BTA-49362-no-rs	0.7586	-2555	0.54	0.62
CP	IH	1	118967448	A	intron_variant	rs43264472	-	MODIFIER	ENSBTAG00000012164	CP	1	BTA-49362-no-rs	0.7586	-2555	0.54	0.62
CP	IH	1	118967533	C	downstream_gene_variant	rs133412357	-	MODIFIER	ENSBTAG00000002395	HPS3	-1	BTA-49362-no-rs	0.7703	-2470	0.54	0.62
CP	IH	1	118967533	C	intron_variant	rs133412357	-	MODIFIER	ENSBTAG00000012164	CP	1	BTA-49362-no-rs	0.7703	-2470	0.54	0.62
CP	IH	1	118967662	T	downstream_gene_variant	rs43264473	-	MODIFIER	ENSBTAG00000002395	HPS3	-1	BTA-49362-no-rs	0.8765	-2341	0.58	0.76
CP	IH	1	118967662	T	intron_variant	rs43264473	-	MODIFIER	ENSBTAG00000012164	CP	1	BTA-49362-no-rs	0.8765	-2341	0.58	0.76
CP	IH	1	118967669	T	downstream_gene_variant	-	-	MODIFIER	ENSBTAG00000002395	HPS3	-1	BTA-49362-no-rs	0.8834	-2334	0.58	0.76
CP	IH	1	118967669	T	intron_variant	-	-	MODIFIER	ENSBTAG00000012164	CP	1	BTA-49362-no-rs	0.8834	-2334	0.58	0.76
CP	IH	1	118968084	T	downstream_gene_variant	rs43264474	-	MODIFIER	ENSBTAG00000002395	HPS3	-1	BTA-49362-no-rs	0.8762	-1919	0.58	0.76
CP	IH	1	118968084	T	intron_variant	rs43264474	-	MODIFIER	ENSBTAG00000012164	CP	1	BTA-49362-no-rs	0.8762	-1919	0.58	0.76
CP	IH	1	118968259	G	downstream_gene_variant	rs43264475	-	MODIFIER	ENSBTAG00000002395	HPS3	-1	BTA-49362-no-rs	0.8813	-1744	0.58	0.76
CP	IH	1	118968259	G	intron_variant	rs43264475	-	MODIFIER	ENSBTAG00000012164	CP	1	BTA-49362-no-rs	0.8813	-1744	0.58	0.76
CP	IH	1	118968281	A	downstream_gene_variant	rs43264476	-	MODIFIER	ENSBTAG00000002395	HPS3	-1	BTA-49362-no-rs	0.8779	-1722	0.57	0.75
CP	IH	1	118968281	A	intron_variant	rs43264476	-	MODIFIER	ENSBTAG00000012164	CP	1	BTA-49362-no-rs	0.8779	-1722	0.57	0.75
CP	IH	1	118968346	T	downstream_gene_variant	rs43264477	-	MODIFIER	ENSBTAG00000002395	HPS3	-1	BTA-49362-no-rs	0.8454	-1657	0.57	0.75
CP	IH	1	118968346	T	intron_variant	rs43264477	-	MODIFIER	ENSBTAG00000012164	CP	1	BTA-49362-no-rs	0.8454	-1657	0.57	0.75
CP	IH	1	118968387	A	downstream_gene_variant	rs43264478	-	MODIFIER	ENSBTAG00000002395	HPS3	-1	BTA-49362-no-rs	0.8477	-1616	0.57	0.75
CP	IH	1	118968387	A	intron_variant	rs43264478	-	MODIFIER	ENSBTAG00000012164	CP	1	BTA-49362-no-rs	0.8477	-1616	0.57	0.75
CP	IH	1	118968412	G	downstream_gene_variant	rs43264479	-	MODIFIER	ENSBTAG00000002395	HPS3	-1	BTA-49362-no-rs	0.8271	-1591	0.57	0.75
CP	IH	1	118968412	G	intron_variant	rs43264479	-	MODIFIER	ENSBTAG00000012164	CP	1	BTA-49362-no-rs	0.8271	-1591	0.57	0.75
CP	IH	1	118968451	G	downstream_gene_variant	rs43264480	-	MODIFIER	ENSBTAG00000002395	HPS3	-1	BTA-49362-no-rs	0.8485	-1552	0.57	0.76
CP	IH	1	118968451	G	intron_variant	rs43264480	-	MODIFIER	ENSBTAG00000012164	CP	1	BTA-49362-no-rs	0.8485	-1552	0.57	0.76
CP	IH	1	118968508	A	downstream_gene_variant	rs43264481	-	MODIFIER	ENSBTAG00000002395	HPS3	-1	BTA-49362-no-rs	0.8536	-1495	0.57	0.74
CP	IH	1	118968508	A	intron_variant	rs43264481	-	MODIFIER	ENSBTAG00000012164	CP	1	BTA-49362-no-rs	0.8536	-1495	0.57	0.74
CP	IH	1	118968520	C	downstream_gene_variant	rs43264482	-	MODIFIER	ENSBTAG00000002395	HPS3	-1	BTA-49362-no-rs	0.8488	-1483	0.57	0.75
CP	IH	1	118968520	C	intron_variant	rs43264482	-	MODIFIER	ENSBTAG00000012164	CP	1	BTA-49362-no-rs	0.8488	-1483	0.57	0.75
CP	IH	1	118968521	A	downstream_gene_variant	rs43264483	-	MODIFIER	ENSBTAG00000002395	HPS3	-1	BTA-49362-no-rs	0.8507	-1482	0.57	0.75
CP	IH	1	118968521	A	intron_variant	rs43264483	-	MODIFIER	ENSBTAG00000012164	CP	1	BTA-49362-no-rs	0.8507	-1482	0.57	0.75
CP	IH	1	118968576	C	downstream_gene_variant	rs110781940	-	MODIFIER	ENSBTAG00000002395	HPS3	-1	BTA-49362-no-rs	0.3303	-1427	0.32	0.30
CP	IH	1	118968576	C	intron_variant	rs110781940	-	MODIFIER	ENSBTAG00000012164	CP	1	BTA-49362-no-rs	0.3303	-1427	0.32	0.30
CP	IS	1	118968576	C	downstream_gene_variant	rs110781940	-	MODIFIER	ENSBTAG00000002395	HPS3	-1	BovineHD0100034017	0.3490	-221029	0.32	0.30
CP	IS	1	118968576	C	intron_variant	rs110781940	-	MODIFIER	ENSBTAG00000012164	CP	1	BovineHD0100034017	0.3490	-221029	0.32	0.30
CP	IH	1	118968622	T	downstream_gene_variant	rs43264484	-	MODIFIER	ENSBTAG00000002395	HPS3	-1	BTA-49362-no-rs	0.8846	-1381	0.57	0.75
CP	IH	1	118968622	T	intron_variant	rs43264484	-	MODIFIER	ENSBTAG00000012164	CP	1	BTA-49362-no-rs	0.8846	-1381	0.57	0.75
CP	IH	1	118968632	T	downstream_gene_variant	rs109256380	-	MODIFIER	ENSBTAG00000002395	HPS3	-1	BTA-49362-no-rs	0.8885	-1371	0.57	0.74
CP	IH	1	118968632	T	intron_variant	rs109256380	-	MODIFIER	ENSBTAG00000012164	CP	1	BTA-49362-no-rs	0.8885	-1371	0.57	0.74
CP	IH	1	118968789	A	downstream_gene_variant	rs43264485	-	MODIFIER	ENSBTAG00000002395	HPS3	-1	BTA-49362-no-rs	0.8431	-1214	0.57	0.74
CP	IH	1	118968789	A	intron_variant	rs43264485	-	MODIFIER	ENSBTAG00000012164	CP	1	BTA-49362-no-rs	0.8431	-1214	0.57	0.74
CP	IH	1	118969059	A	downstream_gene_variant	-	-	MODIFIER	ENSBTAG00000002395	HPS3	-1	BTA-49362-no-rs	0.6045	-944	0.67	0.90
CP	IH	1	118969059	A	intron_variant	-	-	MODIFIER	ENSBTAG00000012164	CP	1	BTA-49362-no-rs	0.6045	-944	0.67	0.90
CP	IH	1	118969060	G	downstream_gene_variant	-	-	MODIFIER	ENSBTAG00000002395	HPS3	-1	BTA-49362-no-rs	0.5917	-943	0.36	0.25
CP	IH	1	118969060	G	intron_variant	-	-	MODIFIER	ENSBTAG00000012164	CP	1	BTA-49362-no-rs	0.5917	-943	0.36	0.25
CP	IH	1	118969141	C	downstream_gene_variant	rs43264487	-	MODIFIER	ENSBTAG00000002395	HPS3	-1	BTA-49362-no-rs	0.6015	-862	0.66	0.90
CP	IH	1	118969141	C	intron_variant	rs43264487	-	MODIFIER	ENSBTAG00000012164	CP	1	BTA-49362-no-rs	0.6015	-862	0.66	0.90
CP	IH	1	118969543	G	intron_variant	rs43264488	-	MODIFIER	ENSBTAG00000002395	HPS3	-1	BTA-49362-no-rs	0.6041	-460	0.65	0.90
CP	IH	1	118969543	G	intron_variant	rs43264488	-	MODIFIER	ENSBTAG00000012164	CP	1	BTA-49362-no-rs	0.6041	-460	0.65	0.90
CP	IH	1	118969548	A	intron_variant	rs43264489	-	MODIFIER	ENSBTAG00000002395	HPS3	-1	BTA-49362-no-rs	0.8782	-455	0.57	0.75
CP	IH	1	118969548	A	intron_variant	rs43264489	-	MODIFIER	ENSBTAG00000012164	CP	1	BTA-49362-no-rs	0.8782	-455	0.57	0.75
CP	IH	1	118969612	C	intron_variant	rs43264491	-	MODIFIER	ENSBTAG00000002395	HPS3	-1	BTA-49362-no-rs	0.9053	-391	0.58	0.75
CP	IH	1	118969612	C	intron_variant	rs43264491	-	MODIFIER	ENSBTAG00000012164	CP	1	BTA-49362-no-rs	0.9053	-391	0.58	0.75
CP	IH	1	118969615	T	intron_variant	rs43264492	-	MODIFIER	ENSBTAG00000002395	HPS3	-1	BTA-49362-no-rs	0.9071	-388	0.58	0.75
CP	IH	1	118969615	T	intron_variant	rs43264492	-	MODIFIER	ENSBTAG00000012164	CP	1	BTA-49362-no-rs	0.9071	-388	0.58	0.75
CP	IH	1	118969674	A	intron_variant	rs41635998	-	MODIFIER	ENSBTAG00000002395	HPS3	-1	BTA-49362-no-rs	0.6164	-329	0.66	0.90
CP	IH	1	118969674	A	intron_variant	rs41635998	-	MODIFIER	ENSBTAG00000012164	CP	1	BTA-49362-no-rs	0.6164	-329	0.66	0.90
CP	IH	1	118969950	G	intron_variant	rs41635997	-	MODIFIER	ENSBTAG00000002395	HPS3	-1	BTA-49362-no-rs	0.6381	-53	0.66	0.90
CP	IH	1	118969950	G	intron_variant	rs41635997	-	MODIFIER	ENSBTAG00000012164	CP	1	BTA-49362-no-rs	0.6381	-53	0.66	0.90
CP	IH	1	118970003	C	intron_variant	rs41635996	-	MODIFIER	ENSBTAG00000002395	HPS3	-1	BTA-49362-no-rs	1.0000	0	0.57	0.76
CP	IH	1	118970003	C	intron_variant	rs41635996	-	MODIFIER	ENSBTAG00000012164	CP	1	BTA-49362-no-rs	1.0000	0	0.57	0.76
CP	IH	1	118970126	C	intron_variant	rs43264496	-	MODIFIER	ENSBTAG00000002395	HPS3	-1	BTA-49362-no-rs	0.9039	123	0.58	0.76
CP	IH	1	118970126	C	intron_variant	rs43264496	-	MODIFIER	ENSBTAG00000012164	CP	1	BTA-49362-no-rs	0.9039	123	0.58	0.76
CP	IH	1	118970134	C	intron_variant	rs43264497	-	MODIFIER	ENSBTAG00000002395	HPS3	-1	BTA-49362-no-rs	0.8988	131	0.58	0.76
CP	IH	1	118970134	C	intron_variant	rs43264497	-	MODIFIER	ENSBTAG00000012164	CP	1	BTA-49362-no-rs	0.8988	131	0.58	0.76
CP	IH	1	118970599	-	intron_variant	rs383200695	-	MODIFIER	ENSBTAG00000002395	HPS3	-1	BTA-49362-no-rs	0.8851	596	0.57	0.75
CP	IH	1	118970599	-	intron_variant	rs383200695	-	MODIFIER	ENSBTAG00000012164	CP	1	BTA-49362-no-rs	0.8851	596	0.57	0.75
CP	IH	1	118970637	A	intron_variant	rs43264498	-	MODIFIER	ENSBTAG00000002395	HPS3	-1	BTA-49362-no-rs	0.8677	634	0.58	0.76
CP	IH	1	118970637	A	intron_variant	rs43264498	-	MODIFIER	ENSBTAG00000012164	CP	1	BTA-49362-no-rs	0.8677	634	0.58	0.76
CP	IH	1	118970660	-	intron_variant	rs454736601	-	MODIFIER	ENSBTAG00000002395	HPS3	-1	BTA-49362-no-rs	0.8514	657	0.57	0.76
CP	IH	1	118970660	-	intron_variant	rs454736601	-	MODIFIER	ENSBTAG00000012164	CP	1	BTA-49362-no-rs	0.8514	657	0.57	0.76
CP	IH	1	118970882	T	intron_variant	rs43264499	-	MODIFIER	ENSBTAG00000002395	HPS3	-1	BTA-49362-no-rs	0.8606	879	0.57	0.76
CP	IH	1	118970882	T	intron_variant	rs43264499	-	MODIFIER	ENSBTAG00000012164	CP	1	BTA-49362-no-rs	0.8606	879	0.57	0.76
CP	IH	1	118970902	T	intron_variant	rs43264500	-	MODIFIER	ENSBTAG00000002395	HPS3	-1	BTA-49362-no-rs	0.8605	899	0.57	0.76
CP	IH	1	118970902	T	intron_variant	rs43264500	-	MODIFIER	ENSBTAG00000012164	CP	1	BTA-49362-no-rs	0.8605	899	0.57	0.76
CP	IH	1	118971030	G	intron_variant	rs43264501	-	MODIFIER	ENSBTAG00000002395	HPS3	-1	BTA-49362-no-rs	0.8657	1027	0.57	0.75
CP	IH	1	118971030	G	intron_variant	rs43264501	-	MODIFIER	ENSBTAG00000012164	CP	1	BTA-49362-no-rs	0.8657	1027	0.57	0.75
CP	IH	1	118971041	A	intron_variant	rs43264502	-	MODIFIER	ENSBTAG00000002395	HPS3	-1	BTA-49362-no-rs	0.8658	1038	0.57	0.76
CP	IH	1	118971041	A	intron_variant	rs43264502	-	MODIFIER	ENSBTAG00000012164	CP	1	BTA-49362-no-rs	0.8658	1038	0.57	0.76
CP	IH	1	118971428	T	intron_variant	rs109159969	-	MODIFIER	ENSBTAG00000002395	HPS3	-1	BTA-49362-no-rs	0.8680	1425	0.58	0.76
CP	IH	1	118971428	T	intron_variant	rs109159969	-	MODIFIER	ENSBTAG00000012164	CP	1	BTA-49362-no-rs	0.8680	1425	0.58	0.76
CP	IH	1	118971446	G	intron_variant	rs43264503	-	MODIFIER	ENSBTAG00000002395	HPS3	-1	BTA-49362-no-rs	0.8734	1443	0.58	0.76
CP	IH	1	118971446	G	intron_variant	rs43264503	-	MODIFIER	ENSBTAG00000012164	CP	1	BTA-49362-no-rs	0.8734	1443	0.58	0.76
CP	IH	1	118971903	G	intron_variant	rs43264504	-	MODIFIER	ENSBTAG00000002395	HPS3	-1	BTA-49362-no-rs	0.8624	1900	0.57	0.75
CP	IH	1	118971903	G	intron_variant	rs43264504	-	MODIFIER	ENSBTAG00000012164	CP	1	BTA-49362-no-rs	0.8624	1900	0.57	0.75
CP	IH	1	118972026	A	intron_variant	rs43264505	-	MODIFIER	ENSBTAG00000002395	HPS3	-1	BTA-49362-no-rs	0.6295	2023	0.65	0.77
CP	IH	1	118972026	A	intron_variant	rs43264505	-	MODIFIER	ENSBTAG00000012164	CP	1	BTA-49362-no-rs	0.6295	2023	0.65	0.77
CP	IH	1	118972058	T	intron_variant	rs384004962	-	MODIFIER	ENSBTAG00000002395	HPS3	-1	BTA-49362-no-rs	0.6110	2055	0.66	0.90
CP	IH	1	118972058	T	intron_variant	rs384004962	-	MODIFIER	ENSBTAG00000012164	CP	1	BTA-49362-no-rs	0.6110	2055	0.66	0.90
CP	IH	1	118972152	C	intron_variant	rs43264506	-	MODIFIER	ENSBTAG00000002395	HPS3	-1	BTA-49362-no-rs	0.8515	2149	0.40	0.24
CP	IH	1	118972152	C	intron_variant	rs43264506	-	MODIFIER	ENSBTAG00000012164	CP	1	BTA-49362-no-rs	0.8515	2149	0.40	0.24
CP	IH	1	118972217	T	intron_variant	-	-	MODIFIER	ENSBTAG00000002395	HPS3	-1	BTA-49362-no-rs	0.8581	2214	0.41	0.24
CP	IH	1	118972217	T	intron_variant	-	-	MODIFIER	ENSBTAG00000012164	CP	1	BTA-49362-no-rs	0.8581	2214	0.41	0.24
CP	IH	1	118972251	T	intron_variant	rs43264507	-	MODIFIER	ENSBTAG00000002395	HPS3	-1	BTA-49362-no-rs	0.5942	2248	0.33	0.11
CP	IH	1	118972251	T	intron_variant	rs43264507	-	MODIFIER	ENSBTAG00000012164	CP	1	BTA-49362-no-rs	0.5942	2248	0.33	0.11
CP	IH	1	118972271	C	intron_variant	rs43264508	-	MODIFIER	ENSBTAG00000002395	HPS3	-1	BTA-49362-no-rs	0.5898	2268	0.65	0.89
CP	IH	1	118972271	C	intron_variant	rs43264508	-	MODIFIER	ENSBTAG00000012164	CP	1	BTA-49362-no-rs	0.5898	2268	0.65	0.89
CP	IH	1	118972322	T	intron_variant	rs43264509	-	MODIFIER	ENSBTAG00000002395	HPS3	-1	BTA-49362-no-rs	0.5988	2319	0.65	0.90
CP	IH	1	118972322	T	intron_variant	rs43264509	-	MODIFIER	ENSBTAG00000012164	CP	1	BTA-49362-no-rs	0.5988	2319	0.65	0.90
CP	IH	1	118972445	A	intron_variant	rs43264510	-	MODIFIER	ENSBTAG00000002395	HPS3	-1	BTA-49362-no-rs	0.8680	2442	0.41	0.23
CP	IH	1	118972445	A	intron_variant	rs43264510	-	MODIFIER	ENSBTAG00000012164	CP	1	BTA-49362-no-rs	0.8680	2442	0.41	0.23
CP	IH	1	118972449	G	intron_variant	rs43264511	-	MODIFIER	ENSBTAG00000002395	HPS3	-1	BTA-49362-no-rs	0.8643	2446	0.58	0.75
CP	IH	1	118972449	G	intron_variant	rs43264511	-	MODIFIER	ENSBTAG00000012164	CP	1	BTA-49362-no-rs	0.8643	2446	0.58	0.75
CP	IH	1	118972496	A	intron_variant	rs43264512	-	MODIFIER	ENSBTAG00000002395	HPS3	-1	BTA-49362-no-rs	0.8693	2493	0.40	0.24
CP	IH	1	118972496	A	intron_variant	rs43264512	-	MODIFIER	ENSBTAG00000012164	CP	1	BTA-49362-no-rs	0.8693	2493	0.40	0.24
CP	IH	1	118972580	A	intron_variant	rs43264513	-	MODIFIER	ENSBTAG00000002395	HPS3	-1	BTA-49362-no-rs	0.8461	2577	0.40	0.25
CP	IH	1	118972580	A	intron_variant	rs43264513	-	MODIFIER	ENSBTAG00000012164	CP	1	BTA-49362-no-rs	0.8461	2577	0.40	0.25
CP	IH	1	118972632	T	intron_variant	rs43264514	-	MODIFIER	ENSBTAG00000002395	HPS3	-1	BTA-49362-no-rs	0.8558	2629	0.58	0.75
CP	IH	1	118972632	T	intron_variant	rs43264514	-	MODIFIER	ENSBTAG00000012164	CP	1	BTA-49362-no-rs	0.8558	2629	0.58	0.75
CP	IH	1	118972684	T	intron_variant	rs43264515	-	MODIFIER	ENSBTAG00000002395	HPS3	-1	BTA-49362-no-rs	0.8616	2681	0.58	0.75
CP	IH	1	118972684	T	intron_variant	rs43264515	-	MODIFIER	ENSBTAG00000012164	CP	1	BTA-49362-no-rs	0.8616	2681	0.58	0.75
CP	IH	1	118972691	C	intron_variant	rs43264516	-	MODIFIER	ENSBTAG00000002395	HPS3	-1	BTA-49362-no-rs	0.8581	2688	0.41	0.25
CP	IH	1	118972691	C	intron_variant	rs43264516	-	MODIFIER	ENSBTAG00000012164	CP	1	BTA-49362-no-rs	0.8581	2688	0.41	0.25
CP	IH	1	118972696	T	intron_variant	rs43264517	-	MODIFIER	ENSBTAG00000002395	HPS3	-1	BTA-49362-no-rs	0.8754	2693	0.58	0.75
CP	IH	1	118972696	T	intron_variant	rs43264517	-	MODIFIER	ENSBTAG00000012164	CP	1	BTA-49362-no-rs	0.8754	2693	0.58	0.75
CP	IH	1	118973161	G	intron_variant	rs43264518	-	MODIFIER	ENSBTAG00000002395	HPS3	-1	BTA-49362-no-rs	0.8354	3158	0.40	0.24
CP	IH	1	118973161	G	intron_variant;synonymous_variant	rs43264518	-	MODIFIER;LOW	ENSBTAG00000012164	CP	1	BTA-49362-no-rs	0.8354	3158	0.40	0.24
CP	IH	1	118973310	C	intron_variant	rs43264519	-	MODIFIER	ENSBTAG00000002395	HPS3	-1	BTA-49362-no-rs	0.8507	3307	0.40	0.23
CP	IH	1	118973310	C	intron_variant	rs43264519	-	MODIFIER	ENSBTAG00000012164	CP	1	BTA-49362-no-rs	0.8507	3307	0.40	0.23
CP	IH	1	118973374	T	intron_variant	rs43264520	-	MODIFIER	ENSBTAG00000002395	HPS3	-1	BTA-49362-no-rs	0.8349	3371	0.40	0.24
CP	IH	1	118973374	T	intron_variant	rs43264520	-	MODIFIER	ENSBTAG00000012164	CP	1	BTA-49362-no-rs	0.8349	3371	0.40	0.24
CP	IH	1	118973672	C	intron_variant	rs43264521	-	MODIFIER	ENSBTAG00000002395	HPS3	-1	BTA-49362-no-rs	0.8578	3669	0.40	0.23
CP	IH	1	118973672	C	intron_variant	rs43264521	-	MODIFIER	ENSBTAG00000012164	CP	1	BTA-49362-no-rs	0.8578	3669	0.40	0.23
CP	IH	1	118973754	T	intron_variant	rs133076474	-	MODIFIER	ENSBTAG00000002395	HPS3	-1	BTA-49362-no-rs	0.8324	3751	0.40	0.24
CP	IH	1	118973754	T	intron_variant	rs133076474	-	MODIFIER	ENSBTAG00000012164	CP	1	BTA-49362-no-rs	0.8324	3751	0.40	0.24
CP	IH	1	118973792	A	intron_variant	rs43264522	-	MODIFIER	ENSBTAG00000002395	HPS3	-1	BTA-49362-no-rs	0.8344	3789	0.40	0.22
CP	IH	1	118973792	A	intron_variant	rs43264522	-	MODIFIER	ENSBTAG00000012164	CP	1	BTA-49362-no-rs	0.8344	3789	0.40	0.22
CP	IH	1	118973864	G	intron_variant	rs43264523	-	MODIFIER	ENSBTAG00000002395	HPS3	-1	BTA-49362-no-rs	0.8641	3861	0.41	0.23
CP	IH	1	118973864	G	intron_variant	rs43264523	-	MODIFIER	ENSBTAG00000012164	CP	1	BTA-49362-no-rs	0.8641	3861	0.41	0.23
CP	IH	1	118973904	G	intron_variant	rs43264524	-	MODIFIER	ENSBTAG00000002395	HPS3	-1	BTA-49362-no-rs	0.8472	3901	0.40	0.23
CP	IH	1	118973904	G	intron_variant	rs43264524	-	MODIFIER	ENSBTAG00000012164	CP	1	BTA-49362-no-rs	0.8472	3901	0.40	0.23
CP	IH	1	118973965	C	intron_variant	rs109975409	-	MODIFIER	ENSBTAG00000002395	HPS3	-1	BTA-49362-no-rs	0.8532	3962	0.40	0.23
CP	IH	1	118973965	C	intron_variant	rs109975409	-	MODIFIER	ENSBTAG00000012164	CP	1	BTA-49362-no-rs	0.8532	3962	0.40	0.23
CP	IH	1	118974018	A	intron_variant	rs43264525	-	MODIFIER	ENSBTAG00000002395	HPS3	-1	BTA-49362-no-rs	0.8509	4015	0.40	0.24
CP	IH	1	118974018	A	intron_variant	rs43264525	-	MODIFIER	ENSBTAG00000012164	CP	1	BTA-49362-no-rs	0.8509	4015	0.40	0.24
CP	IH	1	118974191	-	intron_variant	-	-	MODIFIER	ENSBTAG00000002395	HPS3	-1	BTA-49362-no-rs	0.8357	4188	0.40	0.22
CP	IH	1	118974191	-	intron_variant	-	-	MODIFIER	ENSBTAG00000012164	CP	1	BTA-49362-no-rs	0.8357	4188	0.40	0.22
CP	IH	1	118974287	C	intron_variant	rs43264526	-	MODIFIER	ENSBTAG00000002395	HPS3	-1	BTA-49362-no-rs	0.8561	4284	0.41	0.22
CP	IH	1	118974287	C	intron_variant	rs43264526	-	MODIFIER	ENSBTAG00000012164	CP	1	BTA-49362-no-rs	0.8561	4284	0.41	0.22
CP	IH	1	118974355	G	intron_variant	rs43264527	-	MODIFIER	ENSBTAG00000002395	HPS3	-1	BTA-49362-no-rs	0.8159	4352	0.40	0.24
CP	IH	1	118974355	G	intron_variant	rs43264527	-	MODIFIER	ENSBTAG00000012164	CP	1	BTA-49362-no-rs	0.8159	4352	0.40	0.24
CP	IH	1	118974399	T	intron_variant	rs43264528	-	MODIFIER	ENSBTAG00000002395	HPS3	-1	BTA-49362-no-rs	0.3302	4396	0.22	0.08
CP	IH	1	118974399	T	intron_variant	rs43264528	-	MODIFIER	ENSBTAG00000012164	CP	1	BTA-49362-no-rs	0.3302	4396	0.22	0.08
CP	IH	1	118974579	C	intron_variant	rs43264529	-	MODIFIER	ENSBTAG00000002395	HPS3	-1	BTA-49362-no-rs	0.8654	4576	0.41	0.23
CP	IH	1	118974579	C	intron_variant	rs43264529	-	MODIFIER	ENSBTAG00000012164	CP	1	BTA-49362-no-rs	0.8654	4576	0.41	0.23
CP	IH	1	118974591	G	intron_variant	rs43264530	-	MODIFIER	ENSBTAG00000002395	HPS3	-1	BTA-49362-no-rs	0.8532	4588	0.41	0.23
CP	IH	1	118974591	G	intron_variant	rs43264530	-	MODIFIER	ENSBTAG00000012164	CP	1	BTA-49362-no-rs	0.8532	4588	0.41	0.23
CP	IH	1	118974605	-	intron_variant	-	-	MODIFIER	ENSBTAG00000002395	HPS3	-1	BTA-49362-no-rs	0.8633	4602	0.59	0.77
CP	IH	1	118974605	-	intron_variant	-	-	MODIFIER	ENSBTAG00000012164	CP	1	BTA-49362-no-rs	0.8633	4602	0.59	0.77
CP	IH	1	118974609	-	intron_variant	-	-	MODIFIER	ENSBTAG00000002395	HPS3	-1	BTA-49362-no-rs	0.8579	4606	0.41	0.24
CP	IH	1	118974609	-	intron_variant	-	-	MODIFIER	ENSBTAG00000012164	CP	1	BTA-49362-no-rs	0.8579	4606	0.41	0.24
CP	IH	1	118974719	A	intron_variant	rs43265333	-	MODIFIER	ENSBTAG00000002395	HPS3	-1	BTA-49362-no-rs	0.8524	4716	0.40	0.23
CP	IH	1	118974719	A	intron_variant	rs43265333	-	MODIFIER	ENSBTAG00000012164	CP	1	BTA-49362-no-rs	0.8524	4716	0.40	0.23
CP	IH	1	118974786	T	intron_variant	rs43265334	-	MODIFIER	ENSBTAG00000002395	HPS3	-1	BTA-49362-no-rs	0.8271	4783	0.41	0.50
CP	IH	1	118974786	T	intron_variant	rs43265334	-	MODIFIER	ENSBTAG00000012164	CP	1	BTA-49362-no-rs	0.8271	4783	0.41	0.50
CP	IH	1	118974820	T	intron_variant	rs43265335	-	MODIFIER	ENSBTAG00000002395	HPS3	-1	BTA-49362-no-rs	0.8304	4817	0.40	0.23
CP	IH	1	118974820	T	intron_variant	rs43265335	-	MODIFIER	ENSBTAG00000012164	CP	1	BTA-49362-no-rs	0.8304	4817	0.40	0.23
CP	IH	1	118974834	T	intron_variant	rs43265336	-	MODIFIER	ENSBTAG00000002395	HPS3	-1	BTA-49362-no-rs	0.8292	4831	0.40	0.23
CP	IH	1	118974834	T	intron_variant	rs43265336	-	MODIFIER	ENSBTAG00000012164	CP	1	BTA-49362-no-rs	0.8292	4831	0.40	0.23
CP	IH	1	118974835	T	intron_variant	rs43265337	-	MODIFIER	ENSBTAG00000002395	HPS3	-1	BTA-49362-no-rs	0.8294	4832	0.40	0.23
CP	IH	1	118974835	T	intron_variant	rs43265337	-	MODIFIER	ENSBTAG00000012164	CP	1	BTA-49362-no-rs	0.8294	4832	0.40	0.23
CP	IH	1	118974880	T	intron_variant	rs43265338	-	MODIFIER	ENSBTAG00000002395	HPS3	-1	BTA-49362-no-rs	0.8422	4877	0.40	0.23
CP	IH	1	118974880	T	intron_variant	rs43265338	-	MODIFIER	ENSBTAG00000012164	CP	1	BTA-49362-no-rs	0.8422	4877	0.40	0.23
CP	IH	1	118974947	G	intron_variant	rs109049400	-	MODIFIER	ENSBTAG00000002395	HPS3	-1	BTA-49362-no-rs	0.8397	4944	0.40	0.22
CP	IH	1	118974947	G	intron_variant	rs109049400	-	MODIFIER	ENSBTAG00000012164	CP	1	BTA-49362-no-rs	0.8397	4944	0.40	0.22
CP	IH	1	118974951	C	intron_variant	rs43265339	-	MODIFIER	ENSBTAG00000002395	HPS3	-1	BTA-49362-no-rs	0.8366	4948	0.40	0.22
CP	IH	1	118974951	C	intron_variant	rs43265339	-	MODIFIER	ENSBTAG00000012164	CP	1	BTA-49362-no-rs	0.8366	4948	0.40	0.22
CP	IH	1	118975040	T	intron_variant	rs43265340	-	MODIFIER	ENSBTAG00000002395	HPS3	-1	BTA-49362-no-rs	0.8528	5037	0.40	0.23
CP	IH	1	118975040	T	intron_variant	rs43265340	-	MODIFIER	ENSBTAG00000012164	CP	1	BTA-49362-no-rs	0.8528	5037	0.40	0.23
CP	IH	1	118975068	G	intron_variant	rs207661868	-	MODIFIER	ENSBTAG00000002395	HPS3	-1	BTA-49362-no-rs	0.8548	5065	0.40	0.23
CP	IH	1	118975068	G	intron_variant	rs207661868	-	MODIFIER	ENSBTAG00000012164	CP	1	BTA-49362-no-rs	0.8548	5065	0.40	0.23
CP	IH	1	118975070	C	intron_variant	rs209069218	-	MODIFIER	ENSBTAG00000002395	HPS3	-1	BTA-49362-no-rs	0.8548	5067	0.40	0.23
CP	IH	1	118975070	C	intron_variant	rs209069218	-	MODIFIER	ENSBTAG00000012164	CP	1	BTA-49362-no-rs	0.8548	5067	0.40	0.23
CP	IH	1	118975201	G	intron_variant	rs137402817	-	MODIFIER	ENSBTAG00000002395	HPS3	-1	BTA-49362-no-rs	0.8361	5198	0.40	0.23
CP	IH	1	118975201	G	intron_variant	rs137402817	-	MODIFIER	ENSBTAG00000012164	CP	1	BTA-49362-no-rs	0.8361	5198	0.40	0.23
CP	IH	1	118975207	G	intron_variant	rs210587979	-	MODIFIER	ENSBTAG00000002395	HPS3	-1	BTA-49362-no-rs	0.8361	5204	0.40	0.23
CP	IH	1	118975207	G	intron_variant	rs210587979	-	MODIFIER	ENSBTAG00000012164	CP	1	BTA-49362-no-rs	0.8361	5204	0.40	0.23
CP	IH	1	118975218	C	intron_variant	rs133161093	-	MODIFIER	ENSBTAG00000002395	HPS3	-1	BTA-49362-no-rs	0.8306	5215	0.40	0.23
CP	IH	1	118975218	C	intron_variant	rs133161093	-	MODIFIER	ENSBTAG00000012164	CP	1	BTA-49362-no-rs	0.8306	5215	0.40	0.23
CP	IH	1	118975275	A	intron_variant	rs134096107	-	MODIFIER	ENSBTAG00000002395	HPS3	-1	BTA-49362-no-rs	0.8475	5272	0.41	0.22
CP	IH	1	118975275	A	intron_variant	rs134096107	-	MODIFIER	ENSBTAG00000012164	CP	1	BTA-49362-no-rs	0.8475	5272	0.41	0.22
CP	IS	1	118975289	A	intron_variant	rs108976508	-	MODIFIER	ENSBTAG00000002395	HPS3	-1	BovineHD0100034017	0.4012	-214316	0.32	0.29
CP	IS	1	118975289	A	intron_variant	rs108976508	-	MODIFIER	ENSBTAG00000012164	CP	1	BovineHD0100034017	0.4012	-214316	0.32	0.29
CP	IH	1	118975322	A	intron_variant	rs43265341	-	MODIFIER	ENSBTAG00000002395	HPS3	-1	BTA-49362-no-rs	0.8195	5319	0.40	0.22
CP	IH	1	118975322	A	intron_variant	rs43265341	-	MODIFIER	ENSBTAG00000012164	CP	1	BTA-49362-no-rs	0.8195	5319	0.40	0.22
CP	IH	1	118975380	C	intron_variant	rs43265342	-	MODIFIER	ENSBTAG00000002395	HPS3	-1	BTA-49362-no-rs	0.7628	5377	0.38	0.23
CP	IH	1	118975380	C	intron_variant	rs43265342	-	MODIFIER	ENSBTAG00000012164	CP	1	BTA-49362-no-rs	0.7628	5377	0.38	0.23
CP	IH	1	118975476	C	intron_variant	rs43265343	-	MODIFIER	ENSBTAG00000002395	HPS3	-1	BTA-49362-no-rs	0.8801	5473	0.41	0.24
CP	IH	1	118975476	C	intron_variant	rs43265343	-	MODIFIER	ENSBTAG00000012164	CP	1	BTA-49362-no-rs	0.8801	5473	0.41	0.24
CP	IH	1	118975485	G	intron_variant	rs43265344	-	MODIFIER	ENSBTAG00000002395	HPS3	-1	BTA-49362-no-rs	0.8803	5482	0.41	0.24
CP	IH	1	118975485	G	intron_variant	rs43265344	-	MODIFIER	ENSBTAG00000012164	CP	1	BTA-49362-no-rs	0.8803	5482	0.41	0.24
CP	IH	1	118975604	T	intron_variant	rs43265345	-	MODIFIER	ENSBTAG00000002395	HPS3	-1	BTA-49362-no-rs	0.8496	5601	0.40	0.24
CP	IH	1	118975604	T	intron_variant	rs43265345	-	MODIFIER	ENSBTAG00000012164	CP	1	BTA-49362-no-rs	0.8496	5601	0.40	0.24
CP	IH	1	118975744	T	intron_variant	rs379647580	-	MODIFIER	ENSBTAG00000002395	HPS3	-1	BTA-49362-no-rs	0.5761	5741	0.33	0.10
CP	IH	1	118975744	T	intron_variant	rs379647580	-	MODIFIER	ENSBTAG00000012164	CP	1	BTA-49362-no-rs	0.5761	5741	0.33	0.10
CP	IH	1	118975805	G	intron_variant	rs385657784	-	MODIFIER	ENSBTAG00000002395	HPS3	-1	BTA-49362-no-rs	0.5805	5802	0.33	0.10
CP	IH	1	118975805	G	intron_variant	rs385657784	-	MODIFIER	ENSBTAG00000012164	CP	1	BTA-49362-no-rs	0.5805	5802	0.33	0.10
CP	IH	1	118975931	T	intron_variant	rs380997064	-	MODIFIER	ENSBTAG00000002395	HPS3	-1	BTA-49362-no-rs	0.5967	5928	0.33	0.09
CP	IH	1	118975931	T	intron_variant	rs380997064	-	MODIFIER	ENSBTAG00000012164	CP	1	BTA-49362-no-rs	0.5967	5928	0.33	0.09
CP	IH	1	118976045	C	intron_variant	rs137557958	-	MODIFIER	ENSBTAG00000002395	HPS3	-1	BTA-49362-no-rs	0.8267	6042	0.40	0.23
CP	IH	1	118976045	C	intron_variant	rs137557958	-	MODIFIER	ENSBTAG00000012164	CP	1	BTA-49362-no-rs	0.8267	6042	0.40	0.23
CP	IH	1	118976058	A	downstream_gene_variant	rs133423064	-	MODIFIER	ENSBTAG00000042551	-	-1	BTA-49362-no-rs	0.8282	6055	0.39	0.23
CP	IH	1	118976058	A	intron_variant	rs133423064	-	MODIFIER	ENSBTAG00000002395	HPS3	-1	BTA-49362-no-rs	0.8282	6055	0.39	0.23
CP	IH	1	118976058	A	intron_variant	rs133423064	-	MODIFIER	ENSBTAG00000012164	CP	1	BTA-49362-no-rs	0.8282	6055	0.39	0.23
CP	IH	1	118976107	G	downstream_gene_variant	rs109589651	-	MODIFIER	ENSBTAG00000042551	-	-1	BTA-49362-no-rs	0.8146	6104	0.39	0.22
CP	IH	1	118976107	G	intron_variant	rs109589651	-	MODIFIER	ENSBTAG00000002395	HPS3	-1	BTA-49362-no-rs	0.8146	6104	0.39	0.22
CP	IH	1	118976107	G	intron_variant	rs109589651	-	MODIFIER	ENSBTAG00000012164	CP	1	BTA-49362-no-rs	0.8146	6104	0.39	0.22
CP	IH	1	118976140	A	downstream_gene_variant	rs135443941	-	MODIFIER	ENSBTAG00000042551	-	-1	BTA-49362-no-rs	0.8349	6137	0.39	0.23
CP	IH	1	118976140	A	intron_variant	rs135443941	-	MODIFIER	ENSBTAG00000002395	HPS3	-1	BTA-49362-no-rs	0.8349	6137	0.39	0.23
CP	IH	1	118976140	A	intron_variant	rs135443941	-	MODIFIER	ENSBTAG00000012164	CP	1	BTA-49362-no-rs	0.8349	6137	0.39	0.23
CP	IH	1	118976163	A	downstream_gene_variant	rs133250555	-	MODIFIER	ENSBTAG00000042551	-	-1	BTA-49362-no-rs	0.5197	6160	0.29	0.22
CP	IH	1	118976163	A	intron_variant	rs133250555	-	MODIFIER	ENSBTAG00000002395	HPS3	-1	BTA-49362-no-rs	0.5197	6160	0.29	0.22
CP	IH	1	118976163	A	intron_variant	rs133250555	-	MODIFIER	ENSBTAG00000012164	CP	1	BTA-49362-no-rs	0.5197	6160	0.29	0.22
CP	IH	1	118976165	A	downstream_gene_variant	rs137224672	-	MODIFIER	ENSBTAG00000042551	-	-1	BTA-49362-no-rs	0.5191	6162	0.29	0.22
CP	IH	1	118976165	A	intron_variant	rs137224672	-	MODIFIER	ENSBTAG00000002395	HPS3	-1	BTA-49362-no-rs	0.5191	6162	0.29	0.22
CP	IH	1	118976165	A	intron_variant	rs137224672	-	MODIFIER	ENSBTAG00000012164	CP	1	BTA-49362-no-rs	0.5191	6162	0.29	0.22
CP	IH	1	118976178	C	downstream_gene_variant	rs136295174	-	MODIFIER	ENSBTAG00000042551	-	-1	BTA-49362-no-rs	0.8250	6175	0.39	0.21
CP	IH	1	118976178	C	intron_variant	rs136295174	-	MODIFIER	ENSBTAG00000002395	HPS3	-1	BTA-49362-no-rs	0.8250	6175	0.39	0.21
CP	IH	1	118976178	C	intron_variant	rs136295174	-	MODIFIER	ENSBTAG00000012164	CP	1	BTA-49362-no-rs	0.8250	6175	0.39	0.21
CP	IH	1	118976233	-	downstream_gene_variant	rs136504937	-	MODIFIER	ENSBTAG00000042551	-	-1	BTA-49362-no-rs	0.4956	6230	0.29	0.19
CP	IH	1	118976233	-	intron_variant	rs136504937	-	MODIFIER	ENSBTAG00000002395	HPS3	-1	BTA-49362-no-rs	0.4956	6230	0.29	0.19
CP	IH	1	118976233	-	intron_variant	rs136504937	-	MODIFIER	ENSBTAG00000012164	CP	1	BTA-49362-no-rs	0.4956	6230	0.29	0.19
CP	IH	1	118976487	G	downstream_gene_variant	rs136826979	-	MODIFIER	ENSBTAG00000042551	-	-1	BTA-49362-no-rs	0.5191	6484	0.31	0.22
CP	IH	1	118976487	G	intron_variant	rs136826979	-	MODIFIER	ENSBTAG00000002395	HPS3	-1	BTA-49362-no-rs	0.5191	6484	0.31	0.22
CP	IH	1	118976487	G	intron_variant	rs136826979	-	MODIFIER	ENSBTAG00000012164	CP	1	BTA-49362-no-rs	0.5191	6484	0.31	0.22
CP	IH	1	118976488	T	downstream_gene_variant	-	-	MODIFIER	ENSBTAG00000042551	-	-1	BTA-49362-no-rs	0.5078	6485	0.68	0.78
CP	IH	1	118976488	T	intron_variant	-	-	MODIFIER	ENSBTAG00000002395	HPS3	-1	BTA-49362-no-rs	0.5078	6485	0.68	0.78
CP	IH	1	118976488	T	intron_variant	-	-	MODIFIER	ENSBTAG00000012164	CP	1	BTA-49362-no-rs	0.5078	6485	0.68	0.78
CP	IH	1	118976491	G	downstream_gene_variant	-	-	MODIFIER	ENSBTAG00000042551	-	-1	BTA-49362-no-rs	0.5204	6488	0.31	0.22
CP	IH	1	118976491	G	intron_variant	-	-	MODIFIER	ENSBTAG00000002395	HPS3	-1	BTA-49362-no-rs	0.5204	6488	0.31	0.22
CP	IH	1	118976491	G	intron_variant	-	-	MODIFIER	ENSBTAG00000012164	CP	1	BTA-49362-no-rs	0.5204	6488	0.31	0.22
CP	IH	1	118976558	T	downstream_gene_variant	rs136386372	-	MODIFIER	ENSBTAG00000042551	-	-1	BTA-49362-no-rs	0.5337	6555	0.31	0.22
CP	IH	1	118976558	T	intron_variant	rs136386372	-	MODIFIER	ENSBTAG00000002395	HPS3	-1	BTA-49362-no-rs	0.5337	6555	0.31	0.22
CP	IH	1	118976558	T	intron_variant	rs136386372	-	MODIFIER	ENSBTAG00000012164	CP	1	BTA-49362-no-rs	0.5337	6555	0.31	0.22
CP	IH	1	118976595	A	downstream_gene_variant	rs209288789	-	MODIFIER	ENSBTAG00000042551	-	-1	BTA-49362-no-rs	0.3357	6592	0.23	0.08
CP	IH	1	118976595	A	intron_variant	rs209288789	-	MODIFIER	ENSBTAG00000002395	HPS3	-1	BTA-49362-no-rs	0.3357	6592	0.23	0.08
CP	IH	1	118976595	A	intron_variant	rs209288789	-	MODIFIER	ENSBTAG00000012164	CP	1	BTA-49362-no-rs	0.3357	6592	0.23	0.08
CP	IH	1	118976709	C	downstream_gene_variant	rs133042410	-	MODIFIER	ENSBTAG00000042551	-	-1	BTA-49362-no-rs	0.8548	6706	0.40	0.24
CP	IH	1	118976709	C	intron_variant	rs133042410	-	MODIFIER	ENSBTAG00000002395	HPS3	-1	BTA-49362-no-rs	0.8548	6706	0.40	0.24
CP	IH	1	118976709	C	intron_variant	rs133042410	-	MODIFIER	ENSBTAG00000012164	CP	1	BTA-49362-no-rs	0.8548	6706	0.40	0.24
CP	IH	1	118976816	G	downstream_gene_variant	rs109756433	-	MODIFIER	ENSBTAG00000042551	-	-1	BTA-49362-no-rs	0.5328	6813	0.31	0.22
CP	IH	1	118976816	G	intron_variant	rs109756433	-	MODIFIER	ENSBTAG00000002395	HPS3	-1	BTA-49362-no-rs	0.5328	6813	0.31	0.22
CP	IH	1	118976816	G	missense_variant;intron_variant	rs109756433	tolerated(0,57);tolerated(0,48);tolerated(0,49);tolerated(0,52);-	MODERATE;MODIFIER	ENSBTAG00000012164	CP	1	BTA-49362-no-rs	0.5328	6813	0.31	0.22
CP	IH	1	118976871	T	downstream_gene_variant	rs110758473	-	MODIFIER	ENSBTAG00000042551	-	-1	BTA-49362-no-rs	0.5270	6868	0.31	0.23
CP	IH	1	118976871	T	intron_variant	rs110758473	-	MODIFIER	ENSBTAG00000002395	HPS3	-1	BTA-49362-no-rs	0.5270	6868	0.31	0.23
CP	IH	1	118976871	T	splice_region_variant,intron_variant;intron_variant	rs110758473	-	LOW;MODIFIER	ENSBTAG00000012164	CP	1	BTA-49362-no-rs	0.5270	6868	0.31	0.23
CP	IH	1	118976894	C	downstream_gene_variant	rs133755045	-	MODIFIER	ENSBTAG00000042551	-	-1	BTA-49362-no-rs	0.5237	6891	0.30	0.22
CP	IH	1	118976894	C	intron_variant	rs133755045	-	MODIFIER	ENSBTAG00000002395	HPS3	-1	BTA-49362-no-rs	0.5237	6891	0.30	0.22
CP	IH	1	118976894	C	intron_variant	rs133755045	-	MODIFIER	ENSBTAG00000012164	CP	1	BTA-49362-no-rs	0.5237	6891	0.30	0.22
CP	IH	1	118976918	T	downstream_gene_variant	rs137400548	-	MODIFIER	ENSBTAG00000042551	-	-1	BTA-49362-no-rs	0.5285	6915	0.30	0.22
CP	IH	1	118976918	T	intron_variant	rs137400548	-	MODIFIER	ENSBTAG00000002395	HPS3	-1	BTA-49362-no-rs	0.5285	6915	0.30	0.22
CP	IH	1	118976918	T	intron_variant	rs137400548	-	MODIFIER	ENSBTAG00000012164	CP	1	BTA-49362-no-rs	0.5285	6915	0.30	0.22
CP	IH	1	118976922	A	downstream_gene_variant	rs110369525	-	MODIFIER	ENSBTAG00000042551	-	-1	BTA-49362-no-rs	0.5278	6919	0.30	0.22
CP	IH	1	118976922	A	intron_variant	rs110369525	-	MODIFIER	ENSBTAG00000002395	HPS3	-1	BTA-49362-no-rs	0.5278	6919	0.30	0.22
CP	IH	1	118976922	A	intron_variant	rs110369525	-	MODIFIER	ENSBTAG00000012164	CP	1	BTA-49362-no-rs	0.5278	6919	0.30	0.22
CP	IH	1	118976938	C	downstream_gene_variant	rs109168334	-	MODIFIER	ENSBTAG00000042551	-	-1	BTA-49362-no-rs	0.5236	6935	0.30	0.22
CP	IH	1	118976938	C	intron_variant	rs109168334	-	MODIFIER	ENSBTAG00000002395	HPS3	-1	BTA-49362-no-rs	0.5236	6935	0.30	0.22
CP	IH	1	118976938	C	intron_variant	rs109168334	-	MODIFIER	ENSBTAG00000012164	CP	1	BTA-49362-no-rs	0.5236	6935	0.30	0.22
CP	IH	1	118976957	G	downstream_gene_variant	rs111029102	-	MODIFIER	ENSBTAG00000042551	-	-1	BTA-49362-no-rs	0.5195	6954	0.30	0.23
CP	IH	1	118976957	G	intron_variant	rs111029102	-	MODIFIER	ENSBTAG00000002395	HPS3	-1	BTA-49362-no-rs	0.5195	6954	0.30	0.23
CP	IH	1	118976957	G	intron_variant	rs111029102	-	MODIFIER	ENSBTAG00000012164	CP	1	BTA-49362-no-rs	0.5195	6954	0.30	0.23
CP	IH	1	118977030	A	downstream_gene_variant	rs132678256	-	MODIFIER	ENSBTAG00000042551	-	-1	BTA-49362-no-rs	0.5499	7027	0.31	0.23
CP	IH	1	118977030	A	intron_variant	rs132678256	-	MODIFIER	ENSBTAG00000002395	HPS3	-1	BTA-49362-no-rs	0.5499	7027	0.31	0.23
CP	IH	1	118977030	A	intron_variant	rs132678256	-	MODIFIER	ENSBTAG00000012164	CP	1	BTA-49362-no-rs	0.5499	7027	0.31	0.23
CP	IH	1	118977144	G	downstream_gene_variant	rs134088399	-	MODIFIER	ENSBTAG00000042551	-	-1	BTA-49362-no-rs	0.5329	7141	0.31	0.22
CP	IH	1	118977144	G	intron_variant	rs134088399	-	MODIFIER	ENSBTAG00000002395	HPS3	-1	BTA-49362-no-rs	0.5329	7141	0.31	0.22
CP	IH	1	118977144	G	intron_variant	rs134088399	-	MODIFIER	ENSBTAG00000012164	CP	1	BTA-49362-no-rs	0.5329	7141	0.31	0.22
CP	IH	1	118977250	C	downstream_gene_variant	rs135671933	-	MODIFIER	ENSBTAG00000042551	-	-1	BTA-49362-no-rs	0.5544	7247	0.31	0.23
CP	IH	1	118977250	C	intron_variant	rs135671933	-	MODIFIER	ENSBTAG00000002395	HPS3	-1	BTA-49362-no-rs	0.5544	7247	0.31	0.23
CP	IH	1	118977250	C	intron_variant	rs135671933	-	MODIFIER	ENSBTAG00000012164	CP	1	BTA-49362-no-rs	0.5544	7247	0.31	0.23
CP	IH	1	118977261	G	downstream_gene_variant	rs136832617	-	MODIFIER	ENSBTAG00000042551	-	-1	BTA-49362-no-rs	0.5540	7258	0.31	0.23
CP	IH	1	118977261	G	intron_variant	rs136832617	-	MODIFIER	ENSBTAG00000002395	HPS3	-1	BTA-49362-no-rs	0.5540	7258	0.31	0.23
CP	IH	1	118977261	G	intron_variant	rs136832617	-	MODIFIER	ENSBTAG00000012164	CP	1	BTA-49362-no-rs	0.5540	7258	0.31	0.23
CP	IH	1	118977341	A	downstream_gene_variant	rs134209478	-	MODIFIER	ENSBTAG00000042551	-	-1	BTA-49362-no-rs	0.5550	7338	0.31	0.22
CP	IH	1	118977341	A	intron_variant	rs134209478	-	MODIFIER	ENSBTAG00000002395	HPS3	-1	BTA-49362-no-rs	0.5550	7338	0.31	0.22
CP	IH	1	118977341	A	intron_variant	rs134209478	-	MODIFIER	ENSBTAG00000012164	CP	1	BTA-49362-no-rs	0.5550	7338	0.31	0.22
CP	IH	1	118977508	A	downstream_gene_variant	rs137535188	-	MODIFIER	ENSBTAG00000042551	-	-1	BTA-49362-no-rs	0.5270	7505	0.31	0.22
CP	IH	1	118977508	A	intron_variant	rs137535188	-	MODIFIER	ENSBTAG00000002395	HPS3	-1	BTA-49362-no-rs	0.5270	7505	0.31	0.22
CP	IH	1	118977508	A	intron_variant	rs137535188	-	MODIFIER	ENSBTAG00000012164	CP	1	BTA-49362-no-rs	0.5270	7505	0.31	0.22
CP	IH	1	118977510	A	downstream_gene_variant	rs133474511	-	MODIFIER	ENSBTAG00000042551	-	-1	BTA-49362-no-rs	0.5270	7507	0.31	0.22
CP	IH	1	118977510	A	intron_variant	rs133474511	-	MODIFIER	ENSBTAG00000002395	HPS3	-1	BTA-49362-no-rs	0.5270	7507	0.31	0.22
CP	IH	1	118977510	A	intron_variant	rs133474511	-	MODIFIER	ENSBTAG00000012164	CP	1	BTA-49362-no-rs	0.5270	7507	0.31	0.22
CP	IH	1	118977518	-	downstream_gene_variant	rs136785358	-	MODIFIER	ENSBTAG00000042551	-	-1	BTA-49362-no-rs	0.5215	7515	0.30	0.22
CP	IH	1	118977518	-	intron_variant	rs136785358	-	MODIFIER	ENSBTAG00000002395	HPS3	-1	BTA-49362-no-rs	0.5215	7515	0.30	0.22
CP	IH	1	118977518	-	intron_variant	rs136785358	-	MODIFIER	ENSBTAG00000012164	CP	1	BTA-49362-no-rs	0.5215	7515	0.30	0.22
CP	IH	1	118977624	A	downstream_gene_variant	rs136437058	-	MODIFIER	ENSBTAG00000042551	-	-1	BTA-49362-no-rs	0.4994	7621	0.30	0.22
CP	IH	1	118977624	A	intron_variant	rs136437058	-	MODIFIER	ENSBTAG00000002395	HPS3	-1	BTA-49362-no-rs	0.4994	7621	0.30	0.22
CP	IH	1	118977624	A	intron_variant	rs136437058	-	MODIFIER	ENSBTAG00000012164	CP	1	BTA-49362-no-rs	0.4994	7621	0.30	0.22
CP	IH	1	118977626	G	downstream_gene_variant	rs134594242	-	MODIFIER	ENSBTAG00000042551	-	-1	BTA-49362-no-rs	0.4994	7623	0.30	0.22
CP	IH	1	118977626	G	intron_variant	rs134594242	-	MODIFIER	ENSBTAG00000002395	HPS3	-1	BTA-49362-no-rs	0.4994	7623	0.30	0.22
CP	IH	1	118977626	G	intron_variant	rs134594242	-	MODIFIER	ENSBTAG00000012164	CP	1	BTA-49362-no-rs	0.4994	7623	0.30	0.22
CP	IH	1	118977657	A	downstream_gene_variant	rs133411653	-	MODIFIER	ENSBTAG00000042551	-	-1	BTA-49362-no-rs	0.5092	7654	0.31	0.23
CP	IH	1	118977657	A	intron_variant	rs133411653	-	MODIFIER	ENSBTAG00000002395	HPS3	-1	BTA-49362-no-rs	0.5092	7654	0.31	0.23
CP	IH	1	118977657	A	intron_variant	rs133411653	-	MODIFIER	ENSBTAG00000012164	CP	1	BTA-49362-no-rs	0.5092	7654	0.31	0.23
CP	IH	1	118977672	C	downstream_gene_variant	rs134996236	-	MODIFIER	ENSBTAG00000042551	-	-1	BTA-49362-no-rs	0.8381	7669	0.41	0.24
CP	IH	1	118977672	C	intron_variant	rs134996236	-	MODIFIER	ENSBTAG00000002395	HPS3	-1	BTA-49362-no-rs	0.8381	7669	0.41	0.24
CP	IH	1	118977672	C	intron_variant	rs134996236	-	MODIFIER	ENSBTAG00000012164	CP	1	BTA-49362-no-rs	0.8381	7669	0.41	0.24
CP	IH	1	118977765	-	downstream_gene_variant	rs137705906	-	MODIFIER	ENSBTAG00000042551	-	-1	BTA-49362-no-rs	0.5382	7762	0.31	0.22
CP	IH	1	118977765	-	intron_variant	rs137705906	-	MODIFIER	ENSBTAG00000002395	HPS3	-1	BTA-49362-no-rs	0.5382	7762	0.31	0.22
CP	IH	1	118977765	-	intron_variant	rs137705906	-	MODIFIER	ENSBTAG00000012164	CP	1	BTA-49362-no-rs	0.5382	7762	0.31	0.22
CP	IH	1	118977964	C	downstream_gene_variant	rs136545544	-	MODIFIER	ENSBTAG00000042551	-	-1	BTA-49362-no-rs	0.5148	7961	0.30	0.22
CP	IH	1	118977964	C	intron_variant	rs136545544	-	MODIFIER	ENSBTAG00000002395	HPS3	-1	BTA-49362-no-rs	0.5148	7961	0.30	0.22
CP	IH	1	118977964	C	intron_variant	rs136545544	-	MODIFIER	ENSBTAG00000012164	CP	1	BTA-49362-no-rs	0.5148	7961	0.30	0.22
CP	IH	1	118977997	A	downstream_gene_variant	rs380986004	-	MODIFIER	ENSBTAG00000042551	-	-1	BTA-49362-no-rs	0.5104	7994	0.30	0.22
CP	IH	1	118977997	A	intron_variant	rs380986004	-	MODIFIER	ENSBTAG00000002395	HPS3	-1	BTA-49362-no-rs	0.5104	7994	0.30	0.22
CP	IH	1	118977997	A	intron_variant	rs380986004	-	MODIFIER	ENSBTAG00000012164	CP	1	BTA-49362-no-rs	0.5104	7994	0.30	0.22
CP	IH	1	118978006	T	downstream_gene_variant	rs384072445	-	MODIFIER	ENSBTAG00000042551	-	-1	BTA-49362-no-rs	0.7918	8003	0.39	0.23
CP	IH	1	118978006	T	intron_variant	rs384072445	-	MODIFIER	ENSBTAG00000002395	HPS3	-1	BTA-49362-no-rs	0.7918	8003	0.39	0.23
CP	IH	1	118978006	T	intron_variant	rs384072445	-	MODIFIER	ENSBTAG00000012164	CP	1	BTA-49362-no-rs	0.7918	8003	0.39	0.23
CP	IH	1	118978097	G	downstream_gene_variant	rs377901057	-	MODIFIER	ENSBTAG00000042551	-	-1	BTA-49362-no-rs	0.5340	8094	0.30	0.22
CP	IH	1	118978097	G	intron_variant	rs377901057	-	MODIFIER	ENSBTAG00000002395	HPS3	-1	BTA-49362-no-rs	0.5340	8094	0.30	0.22
CP	IH	1	118978097	G	intron_variant	rs377901057	-	MODIFIER	ENSBTAG00000012164	CP	1	BTA-49362-no-rs	0.5340	8094	0.30	0.22
CP	IH	1	118978106	-	downstream_gene_variant	rs133919564	-	MODIFIER	ENSBTAG00000042551	-	-1	BTA-49362-no-rs	0.5317	8103	0.30	0.22
CP	IH	1	118978106	-	intron_variant	rs133919564	-	MODIFIER	ENSBTAG00000002395	HPS3	-1	BTA-49362-no-rs	0.5317	8103	0.30	0.22
CP	IH	1	118978106	-	intron_variant	rs133919564	-	MODIFIER	ENSBTAG00000012164	CP	1	BTA-49362-no-rs	0.5317	8103	0.30	0.22
CP	IH	1	118978152	T	downstream_gene_variant	rs383666341	-	MODIFIER	ENSBTAG00000042551	-	-1	BTA-49362-no-rs	0.5158	8149	0.30	0.22
CP	IH	1	118978152	T	intron_variant	rs383666341	-	MODIFIER	ENSBTAG00000002395	HPS3	-1	BTA-49362-no-rs	0.5158	8149	0.30	0.22
CP	IH	1	118978152	T	intron_variant	rs383666341	-	MODIFIER	ENSBTAG00000012164	CP	1	BTA-49362-no-rs	0.5158	8149	0.30	0.22
CP	IH	1	118978194	A	downstream_gene_variant	rs137707875	-	MODIFIER	ENSBTAG00000042551	-	-1	BTA-49362-no-rs	0.5134	8191	0.30	0.22
CP	IH	1	118978194	A	intron_variant	rs137707875	-	MODIFIER	ENSBTAG00000002395	HPS3	-1	BTA-49362-no-rs	0.5134	8191	0.30	0.22
CP	IH	1	118978194	A	intron_variant	rs137707875	-	MODIFIER	ENSBTAG00000012164	CP	1	BTA-49362-no-rs	0.5134	8191	0.30	0.22
CP	IH	1	118978223	A	downstream_gene_variant	rs378759513	-	MODIFIER	ENSBTAG00000042551	-	-1	BTA-49362-no-rs	0.5307	8220	0.30	0.22
CP	IH	1	118978223	A	intron_variant	rs378759513	-	MODIFIER	ENSBTAG00000002395	HPS3	-1	BTA-49362-no-rs	0.5307	8220	0.30	0.22
CP	IH	1	118978223	A	intron_variant	rs378759513	-	MODIFIER	ENSBTAG00000012164	CP	1	BTA-49362-no-rs	0.5307	8220	0.30	0.22
CP	IH	1	118978226	A	downstream_gene_variant	rs381669958	-	MODIFIER	ENSBTAG00000042551	-	-1	BTA-49362-no-rs	0.4196	8223	0.34	0.34
CP	IH	1	118978226	A	intron_variant	rs381669958	-	MODIFIER	ENSBTAG00000002395	HPS3	-1	BTA-49362-no-rs	0.4196	8223	0.34	0.34
CP	IH	1	118978226	A	intron_variant	rs381669958	-	MODIFIER	ENSBTAG00000012164	CP	1	BTA-49362-no-rs	0.4196	8223	0.34	0.34
CP	IH	1	118978300	C	downstream_gene_variant	rs132913181	-	MODIFIER	ENSBTAG00000042551	-	-1	BTA-49362-no-rs	0.5491	8297	0.31	0.22
CP	IH	1	118978300	C	intron_variant	rs132913181	-	MODIFIER	ENSBTAG00000002395	HPS3	-1	BTA-49362-no-rs	0.5491	8297	0.31	0.22
CP	IH	1	118978300	C	intron_variant	rs132913181	-	MODIFIER	ENSBTAG00000012164	CP	1	BTA-49362-no-rs	0.5491	8297	0.31	0.22
CP	IH	1	118978317	A	downstream_gene_variant	rs134224148	-	MODIFIER	ENSBTAG00000042551	-	-1	BTA-49362-no-rs	0.5443	8314	0.31	0.22
CP	IH	1	118978317	A	intron_variant	rs134224148	-	MODIFIER	ENSBTAG00000002395	HPS3	-1	BTA-49362-no-rs	0.5443	8314	0.31	0.22
CP	IH	1	118978317	A	intron_variant	rs134224148	-	MODIFIER	ENSBTAG00000012164	CP	1	BTA-49362-no-rs	0.5443	8314	0.31	0.22
CP	IH	1	118978322	C	downstream_gene_variant	rs135031129	-	MODIFIER	ENSBTAG00000042551	-	-1	BTA-49362-no-rs	0.5430	8319	0.30	0.22
CP	IH	1	118978322	C	intron_variant	rs135031129	-	MODIFIER	ENSBTAG00000002395	HPS3	-1	BTA-49362-no-rs	0.5430	8319	0.30	0.22
CP	IH	1	118978322	C	intron_variant	rs135031129	-	MODIFIER	ENSBTAG00000012164	CP	1	BTA-49362-no-rs	0.5430	8319	0.30	0.22
CP	IH	1	118978631	A	downstream_gene_variant	rs133043729	-	MODIFIER	ENSBTAG00000042551	-	-1	BTA-49362-no-rs	0.8655	8628	0.40	0.24
CP	IH	1	118978631	A	intron_variant	rs133043729	-	MODIFIER	ENSBTAG00000002395	HPS3	-1	BTA-49362-no-rs	0.8655	8628	0.40	0.24
CP	IH	1	118978631	A	intron_variant	rs133043729	-	MODIFIER	ENSBTAG00000012164	CP	1	BTA-49362-no-rs	0.8655	8628	0.40	0.24
CP	IH	1	118978638	C	downstream_gene_variant	rs137121801	-	MODIFIER	ENSBTAG00000042551	-	-1	BTA-49362-no-rs	0.8556	8635	0.40	0.24
CP	IH	1	118978638	C	intron_variant	rs137121801	-	MODIFIER	ENSBTAG00000002395	HPS3	-1	BTA-49362-no-rs	0.8556	8635	0.40	0.24
CP	IH	1	118978638	C	intron_variant	rs137121801	-	MODIFIER	ENSBTAG00000012164	CP	1	BTA-49362-no-rs	0.8556	8635	0.40	0.24
CP	IH	1	118978639	A	downstream_gene_variant	rs135634848	-	MODIFIER	ENSBTAG00000042551	-	-1	BTA-49362-no-rs	0.5443	8636	0.31	0.23
CP	IH	1	118978639	A	intron_variant	rs135634848	-	MODIFIER	ENSBTAG00000002395	HPS3	-1	BTA-49362-no-rs	0.5443	8636	0.31	0.23
CP	IH	1	118978639	A	intron_variant	rs135634848	-	MODIFIER	ENSBTAG00000012164	CP	1	BTA-49362-no-rs	0.5443	8636	0.31	0.23
CP	IH	1	118978701	-	downstream_gene_variant	-	-	MODIFIER	ENSBTAG00000042551	-	-1	BTA-49362-no-rs	0.8540	8698	0.59	0.77
CP	IH	1	118978701	-	frameshift_variant,splice_region_variant;intron_variant	-	-	HIGH;MODIFIER	ENSBTAG00000012164	CP	1	BTA-49362-no-rs	0.8540	8698	0.59	0.77
CP	IH	1	118978701	-	intron_variant	-	-	MODIFIER	ENSBTAG00000002395	HPS3	-1	BTA-49362-no-rs	0.8540	8698	0.59	0.77
CP	IH	1	118978704	-	downstream_gene_variant	-	-	MODIFIER	ENSBTAG00000042551	-	-1	BTA-49362-no-rs	0.8535	8701	0.41	0.24
CP	IH	1	118978704	-	frameshift_variant;intron_variant	-	-	HIGH;MODIFIER	ENSBTAG00000012164	CP	1	BTA-49362-no-rs	0.8535	8701	0.41	0.24
CP	IH	1	118978704	-	intron_variant	-	-	MODIFIER	ENSBTAG00000002395	HPS3	-1	BTA-49362-no-rs	0.8535	8701	0.41	0.24
CP	IH	1	118978706	A	downstream_gene_variant	rs134450634	-	MODIFIER	ENSBTAG00000042551	-	-1	BTA-49362-no-rs	0.5505	8703	0.32	0.23
CP	IH	1	118978706	A	intron_variant	rs134450634	-	MODIFIER	ENSBTAG00000002395	HPS3	-1	BTA-49362-no-rs	0.5505	8703	0.32	0.23
CP	IH	1	118978706	A	missense_variant;intron_variant	rs134450634	tolerated(0,08);-	MODERATE;MODIFIER	ENSBTAG00000012164	CP	1	BTA-49362-no-rs	0.5505	8703	0.32	0.23
CP	IH	1	118978729	C	downstream_gene_variant	rs136365005	-	MODIFIER	ENSBTAG00000042551	-	-1	BTA-49362-no-rs	0.5378	8726	0.68	0.76
CP	IH	1	118978729	C	intron_variant	rs136365005	-	MODIFIER	ENSBTAG00000002395	HPS3	-1	BTA-49362-no-rs	0.5378	8726	0.68	0.76
CP	IH	1	118978729	C	synonymous_variant;intron_variant	rs136365005	-	LOW;MODIFIER	ENSBTAG00000012164	CP	1	BTA-49362-no-rs	0.5378	8726	0.68	0.76
CP	IH	1	118978798	C	downstream_gene_variant	rs133604194	-	MODIFIER	ENSBTAG00000042551	-	-1	BTA-49362-no-rs	0.5397	8795	0.31	0.22
CP	IH	1	118978798	C	intron_variant	rs133604194	-	MODIFIER	ENSBTAG00000002395	HPS3	-1	BTA-49362-no-rs	0.5397	8795	0.31	0.22
CP	IH	1	118978798	C	intron_variant;synonymous_variant	rs133604194	-	MODIFIER;LOW	ENSBTAG00000012164	CP	1	BTA-49362-no-rs	0.5397	8795	0.31	0.22
CP	IH	1	118978849	C	downstream_gene_variant	rs134584776	-	MODIFIER	ENSBTAG00000042551	-	-1	BTA-49362-no-rs	0.8430	8846	0.40	0.23
CP	IH	1	118978849	C	intron_variant	rs134584776	-	MODIFIER	ENSBTAG00000002395	HPS3	-1	BTA-49362-no-rs	0.8430	8846	0.40	0.23
CP	IH	1	118978849	C	intron_variant	rs134584776	-	MODIFIER	ENSBTAG00000012164	CP	1	BTA-49362-no-rs	0.8430	8846	0.40	0.23
CP	IH	1	118978850	A	downstream_gene_variant	rs137532512	-	MODIFIER	ENSBTAG00000042551	-	-1	BTA-49362-no-rs	0.8430	8847	0.40	0.23
CP	IH	1	118978850	A	intron_variant	rs137532512	-	MODIFIER	ENSBTAG00000002395	HPS3	-1	BTA-49362-no-rs	0.8430	8847	0.40	0.23
CP	IH	1	118978850	A	intron_variant	rs137532512	-	MODIFIER	ENSBTAG00000012164	CP	1	BTA-49362-no-rs	0.8430	8847	0.40	0.23
CP	IH	1	118978883	G	downstream_gene_variant	rs110439703	-	MODIFIER	ENSBTAG00000042551	-	-1	BTA-49362-no-rs	0.8403	8880	0.40	0.24
CP	IH	1	118978883	G	intron_variant	rs110439703	-	MODIFIER	ENSBTAG00000002395	HPS3	-1	BTA-49362-no-rs	0.8403	8880	0.40	0.24
CP	IH	1	118978883	G	intron_variant	rs110439703	-	MODIFIER	ENSBTAG00000012164	CP	1	BTA-49362-no-rs	0.8403	8880	0.40	0.24
CP	IH	1	118978941	G	downstream_gene_variant	rs110842293	-	MODIFIER	ENSBTAG00000042551	-	-1	BTA-49362-no-rs	0.8324	8938	0.40	0.23
CP	IH	1	118978941	G	intron_variant	rs110842293	-	MODIFIER	ENSBTAG00000002395	HPS3	-1	BTA-49362-no-rs	0.8324	8938	0.40	0.23
CP	IH	1	118978941	G	intron_variant	rs110842293	-	MODIFIER	ENSBTAG00000012164	CP	1	BTA-49362-no-rs	0.8324	8938	0.40	0.23
CP	IH	1	118979209	A	downstream_gene_variant	rs136218991	-	MODIFIER	ENSBTAG00000042551	-	-1	BTA-49362-no-rs	0.8535	9206	0.40	0.23
CP	IH	1	118979209	A	intron_variant	rs136218991	-	MODIFIER	ENSBTAG00000002395	HPS3	-1	BTA-49362-no-rs	0.8535	9206	0.40	0.23
CP	IH	1	118979209	A	intron_variant	rs136218991	-	MODIFIER	ENSBTAG00000012164	CP	1	BTA-49362-no-rs	0.8535	9206	0.40	0.23
CP	IH	1	118979254	G	downstream_gene_variant	rs136937917	-	MODIFIER	ENSBTAG00000042551	-	-1	BTA-49362-no-rs	0.8463	9251	0.40	0.23
CP	IH	1	118979254	G	intron_variant	rs136937917	-	MODIFIER	ENSBTAG00000002395	HPS3	-1	BTA-49362-no-rs	0.8463	9251	0.40	0.23
CP	IH	1	118979254	G	intron_variant	rs136937917	-	MODIFIER	ENSBTAG00000012164	CP	1	BTA-49362-no-rs	0.8463	9251	0.40	0.23
CP	IH	1	118979552	C	downstream_gene_variant	rs109419955	-	MODIFIER	ENSBTAG00000042551	-	-1	BTA-49362-no-rs	0.8538	9549	0.40	0.24
CP	IH	1	118979552	C	intron_variant	rs109419955	-	MODIFIER	ENSBTAG00000002395	HPS3	-1	BTA-49362-no-rs	0.8538	9549	0.40	0.24
CP	IH	1	118979552	C	intron_variant	rs109419955	-	MODIFIER	ENSBTAG00000012164	CP	1	BTA-49362-no-rs	0.8538	9549	0.40	0.24
CP	IH	1	118979618	T	downstream_gene_variant	rs136156887	-	MODIFIER	ENSBTAG00000042551	-	-1	BTA-49362-no-rs	0.8496	9615	0.40	0.25
CP	IH	1	118979618	T	intron_variant	rs136156887	-	MODIFIER	ENSBTAG00000002395	HPS3	-1	BTA-49362-no-rs	0.8496	9615	0.40	0.25
CP	IH	1	118979618	T	intron_variant	rs136156887	-	MODIFIER	ENSBTAG00000012164	CP	1	BTA-49362-no-rs	0.8496	9615	0.40	0.25
CP	IH	1	118979711	G	downstream_gene_variant	rs133778158	-	MODIFIER	ENSBTAG00000042551	-	-1	BTA-49362-no-rs	0.8284	9708	0.40	0.24
CP	IH	1	118979711	G	intron_variant	rs133778158	-	MODIFIER	ENSBTAG00000002395	HPS3	-1	BTA-49362-no-rs	0.8284	9708	0.40	0.24
CP	IH	1	118979711	G	intron_variant	rs133778158	-	MODIFIER	ENSBTAG00000012164	CP	1	BTA-49362-no-rs	0.8284	9708	0.40	0.24
CP	IH	1	118979731	G	downstream_gene_variant	rs135058834	-	MODIFIER	ENSBTAG00000042551	-	-1	BTA-49362-no-rs	0.8389	9728	0.40	0.24
CP	IH	1	118979731	G	intron_variant	rs135058834	-	MODIFIER	ENSBTAG00000002395	HPS3	-1	BTA-49362-no-rs	0.8389	9728	0.40	0.24
CP	IH	1	118979731	G	intron_variant	rs135058834	-	MODIFIER	ENSBTAG00000012164	CP	1	BTA-49362-no-rs	0.8389	9728	0.40	0.24
CP	IH	1	118979815	A	downstream_gene_variant	rs136566506	-	MODIFIER	ENSBTAG00000042551	-	-1	BTA-49362-no-rs	0.8505	9812	0.40	0.23
CP	IH	1	118979815	A	intron_variant	rs136566506	-	MODIFIER	ENSBTAG00000002395	HPS3	-1	BTA-49362-no-rs	0.8505	9812	0.40	0.23
CP	IH	1	118979815	A	intron_variant	rs136566506	-	MODIFIER	ENSBTAG00000012164	CP	1	BTA-49362-no-rs	0.8505	9812	0.40	0.23
CP	IH	1	118979894	A	downstream_gene_variant	rs133919475	-	MODIFIER	ENSBTAG00000042551	-	-1	BTA-49362-no-rs	0.8437	9891	0.40	0.24
CP	IH	1	118979894	A	intron_variant	rs133919475	-	MODIFIER	ENSBTAG00000002395	HPS3	-1	BTA-49362-no-rs	0.8437	9891	0.40	0.24
CP	IH	1	118979894	A	intron_variant	rs133919475	-	MODIFIER	ENSBTAG00000012164	CP	1	BTA-49362-no-rs	0.8437	9891	0.40	0.24
CP	IH	1	118979941	A	downstream_gene_variant	rs137511197	-	MODIFIER	ENSBTAG00000042551	-	-1	BTA-49362-no-rs	0.5395	9938	0.31	0.23
CP	IH	1	118979941	A	intron_variant	rs137511197	-	MODIFIER	ENSBTAG00000002395	HPS3	-1	BTA-49362-no-rs	0.5395	9938	0.31	0.23
CP	IH	1	118979941	A	intron_variant	rs137511197	-	MODIFIER	ENSBTAG00000012164	CP	1	BTA-49362-no-rs	0.5395	9938	0.31	0.23
CP	IH	1	118980289	C	downstream_gene_variant	rs43265346	-	MODIFIER	ENSBTAG00000042551	-	-1	BTA-49362-no-rs	0.8600	10286	0.41	0.22
CP	IH	1	118980289	C	intron_variant	rs43265346	-	MODIFIER	ENSBTAG00000002395	HPS3	-1	BTA-49362-no-rs	0.8600	10286	0.41	0.22
CP	IH	1	118980289	C	missense_variant;intron_variant	rs43265346	deleterious(0,03);-	MODERATE;MODIFIER	ENSBTAG00000012164	CP	1	BTA-49362-no-rs	0.8600	10286	0.41	0.22
CP	IH	1	118980816	T	downstream_gene_variant	rs210237868	-	MODIFIER	ENSBTAG00000042551	-	-1	BTA-49362-no-rs	0.8536	10813	0.40	0.24
CP	IH	1	118980816	T	intron_variant	rs210237868	-	MODIFIER	ENSBTAG00000002395	HPS3	-1	BTA-49362-no-rs	0.8536	10813	0.40	0.24
CP	IH	1	118980816	T	intron_variant	rs210237868	-	MODIFIER	ENSBTAG00000012164	CP	1	BTA-49362-no-rs	0.8536	10813	0.40	0.24
CP	IH	1	118980995	-	downstream_gene_variant	rs381191096	-	MODIFIER	ENSBTAG00000042551	-	-1	BTA-49362-no-rs	0.3295	10992	0.22	0.09
CP	IH	1	118980995	-	intron_variant	rs381191096	-	MODIFIER	ENSBTAG00000002395	HPS3	-1	BTA-49362-no-rs	0.3295	10992	0.22	0.09
CP	IH	1	118980995	-	intron_variant	rs381191096	-	MODIFIER	ENSBTAG00000012164	CP	1	BTA-49362-no-rs	0.3295	10992	0.22	0.09
CP	IH	1	118981500	G	intron_variant	rs43265347	-	MODIFIER	ENSBTAG00000002395	HPS3	-1	BTA-49362-no-rs	0.5547	11497	0.30	0.23
CP	IH	1	118981500	G	intron_variant	rs43265347	-	MODIFIER	ENSBTAG00000012164	CP	1	BTA-49362-no-rs	0.5547	11497	0.30	0.23
CP	IH	1	118981500	G	upstream_gene_variant	rs43265347	-	MODIFIER	ENSBTAG00000042551	-	-1	BTA-49362-no-rs	0.5547	11497	0.30	0.23
CP	IH	1	118981562	C	intron_variant	rs43265348	-	MODIFIER	ENSBTAG00000002395	HPS3	-1	BTA-49362-no-rs	0.8300	11559	0.40	0.23
CP	IH	1	118981562	C	intron_variant	rs43265348	-	MODIFIER	ENSBTAG00000012164	CP	1	BTA-49362-no-rs	0.8300	11559	0.40	0.23
CP	IH	1	118981562	C	upstream_gene_variant	rs43265348	-	MODIFIER	ENSBTAG00000042551	-	-1	BTA-49362-no-rs	0.8300	11559	0.40	0.23
CP	IH	1	118981778	T	intron_variant	rs43265349	-	MODIFIER	ENSBTAG00000002395	HPS3	-1	BTA-49362-no-rs	0.8472	11775	0.40	0.24
CP	IH	1	118981778	T	intron_variant	rs43265349	-	MODIFIER	ENSBTAG00000012164	CP	1	BTA-49362-no-rs	0.8472	11775	0.40	0.24
CP	IH	1	118981778	T	upstream_gene_variant	rs43265349	-	MODIFIER	ENSBTAG00000042551	-	-1	BTA-49362-no-rs	0.8472	11775	0.40	0.24
CP	IH	1	118982227	G	intron_variant	rs135603056	-	MODIFIER	ENSBTAG00000002395	HPS3	-1	BTA-49362-no-rs	0.8545	12224	0.40	0.24
CP	IH	1	118982227	G	intron_variant	rs135603056	-	MODIFIER	ENSBTAG00000012164	CP	1	BTA-49362-no-rs	0.8545	12224	0.40	0.24
CP	IH	1	118982227	G	upstream_gene_variant	rs135603056	-	MODIFIER	ENSBTAG00000042551	-	-1	BTA-49362-no-rs	0.8545	12224	0.40	0.24
CP	IH	1	118982306	T	intron_variant	rs110161896	-	MODIFIER	ENSBTAG00000002395	HPS3	-1	BTA-49362-no-rs	0.5373	12303	0.30	0.23
CP	IH	1	118982306	T	intron_variant	rs110161896	-	MODIFIER	ENSBTAG00000012164	CP	1	BTA-49362-no-rs	0.5373	12303	0.30	0.23
CP	IH	1	118982306	T	upstream_gene_variant	rs110161896	-	MODIFIER	ENSBTAG00000042551	-	-1	BTA-49362-no-rs	0.5373	12303	0.30	0.23
CP	IH	1	118982852	C	intron_variant	rs43262085	-	MODIFIER	ENSBTAG00000002395	HPS3	-1	BTA-49362-no-rs	0.8482	12849	0.40	0.24
CP	IH	1	118982852	C	intron_variant	rs43262085	-	MODIFIER	ENSBTAG00000012164	CP	1	BTA-49362-no-rs	0.8482	12849	0.40	0.24
CP	IH	1	118982852	C	upstream_gene_variant	rs43262085	-	MODIFIER	ENSBTAG00000042551	-	-1	BTA-49362-no-rs	0.8482	12849	0.40	0.24
CP	IH	1	118982904	G	intron_variant	rs43262086	-	MODIFIER	ENSBTAG00000002395	HPS3	-1	BTA-49362-no-rs	0.5512	12901	0.31	0.22
CP	IH	1	118982904	G	intron_variant	rs43262086	-	MODIFIER	ENSBTAG00000012164	CP	1	BTA-49362-no-rs	0.5512	12901	0.31	0.22
CP	IH	1	118982904	G	upstream_gene_variant	rs43262086	-	MODIFIER	ENSBTAG00000042551	-	-1	BTA-49362-no-rs	0.5512	12901	0.31	0.22
CP	IH	1	118983113	C	intron_variant	rs43262087	-	MODIFIER	ENSBTAG00000002395	HPS3	-1	BTA-49362-no-rs	0.8686	13110	0.40	0.24
CP	IH	1	118983113	C	intron_variant	rs43262087	-	MODIFIER	ENSBTAG00000012164	CP	1	BTA-49362-no-rs	0.8686	13110	0.40	0.24
CP	IH	1	118983113	C	upstream_gene_variant	rs43262087	-	MODIFIER	ENSBTAG00000042551	-	-1	BTA-49362-no-rs	0.8686	13110	0.40	0.24
CP	IH	1	118983134	T	intron_variant	rs43262088	-	MODIFIER	ENSBTAG00000002395	HPS3	-1	BTA-49362-no-rs	0.5592	13131	0.31	0.22
CP	IH	1	118983134	T	intron_variant	rs43262088	-	MODIFIER	ENSBTAG00000012164	CP	1	BTA-49362-no-rs	0.5592	13131	0.31	0.22
CP	IH	1	118983134	T	upstream_gene_variant	rs43262088	-	MODIFIER	ENSBTAG00000042551	-	-1	BTA-49362-no-rs	0.5592	13131	0.31	0.22
CP	IH	1	118983166	A	intron_variant	rs43262089	-	MODIFIER	ENSBTAG00000002395	HPS3	-1	BTA-49362-no-rs	0.5525	13163	0.31	0.22
CP	IH	1	118983166	A	intron_variant	rs43262089	-	MODIFIER	ENSBTAG00000012164	CP	1	BTA-49362-no-rs	0.5525	13163	0.31	0.22
CP	IH	1	118983166	A	upstream_gene_variant	rs43262089	-	MODIFIER	ENSBTAG00000042551	-	-1	BTA-49362-no-rs	0.5525	13163	0.31	0.22
CP	IH	1	118983235	A	intron_variant	rs43262090	-	MODIFIER	ENSBTAG00000002395	HPS3	-1	BTA-49362-no-rs	0.5490	13232	0.30	0.23
CP	IH	1	118983235	A	missense_variant;intron_variant	rs43262090	tolerated(0,12);tolerated(0,14);tolerated(0,13);-	MODERATE;MODIFIER	ENSBTAG00000012164	CP	1	BTA-49362-no-rs	0.5490	13232	0.30	0.23
CP	IH	1	118983235	A	upstream_gene_variant	rs43262090	-	MODIFIER	ENSBTAG00000042551	-	-1	BTA-49362-no-rs	0.5490	13232	0.30	0.23
CP	IH	1	118983468	A	intron_variant	rs43262091	-	MODIFIER	ENSBTAG00000002395	HPS3	-1	BTA-49362-no-rs	0.5486	13465	0.31	0.22
CP	IH	1	118983468	A	intron_variant	rs43262091	-	MODIFIER	ENSBTAG00000012164	CP	1	BTA-49362-no-rs	0.5486	13465	0.31	0.22
CP	IH	1	118983468	A	upstream_gene_variant	rs43262091	-	MODIFIER	ENSBTAG00000042551	-	-1	BTA-49362-no-rs	0.5486	13465	0.31	0.22
CP	IH	1	118983528	G	intron_variant	rs43262092	-	MODIFIER	ENSBTAG00000002395	HPS3	-1	BTA-49362-no-rs	0.8608	13525	0.40	0.24
CP	IH	1	118983528	G	intron_variant	rs43262092	-	MODIFIER	ENSBTAG00000012164	CP	1	BTA-49362-no-rs	0.8608	13525	0.40	0.24
CP	IH	1	118983528	G	upstream_gene_variant	rs43262092	-	MODIFIER	ENSBTAG00000042551	-	-1	BTA-49362-no-rs	0.8608	13525	0.40	0.24
CP	IH	1	118983530	C	intron_variant	rs43262093	-	MODIFIER	ENSBTAG00000002395	HPS3	-1	BTA-49362-no-rs	0.8608	13527	0.40	0.24
CP	IH	1	118983530	C	intron_variant	rs43262093	-	MODIFIER	ENSBTAG00000012164	CP	1	BTA-49362-no-rs	0.8608	13527	0.40	0.24
CP	IH	1	118983530	C	upstream_gene_variant	rs43262093	-	MODIFIER	ENSBTAG00000042551	-	-1	BTA-49362-no-rs	0.8608	13527	0.40	0.24
CP	IH	1	118983538	C	intron_variant	rs43262094	-	MODIFIER	ENSBTAG00000002395	HPS3	-1	BTA-49362-no-rs	0.8576	13535	0.40	0.24
CP	IH	1	118983538	C	intron_variant	rs43262094	-	MODIFIER	ENSBTAG00000012164	CP	1	BTA-49362-no-rs	0.8576	13535	0.40	0.24
CP	IH	1	118983538	C	upstream_gene_variant	rs43262094	-	MODIFIER	ENSBTAG00000042551	-	-1	BTA-49362-no-rs	0.8576	13535	0.40	0.24
CP	IH	1	118983634	A	intron_variant	rs43262095	-	MODIFIER	ENSBTAG00000002395	HPS3	-1	BTA-49362-no-rs	0.5557	13631	0.31	0.23
CP	IH	1	118983634	A	intron_variant	rs43262095	-	MODIFIER	ENSBTAG00000012164	CP	1	BTA-49362-no-rs	0.5557	13631	0.31	0.23
CP	IH	1	118983634	A	upstream_gene_variant	rs43262095	-	MODIFIER	ENSBTAG00000042551	-	-1	BTA-49362-no-rs	0.5557	13631	0.31	0.23
CP	IH	1	118983740	T	intron_variant	rs43262096	-	MODIFIER	ENSBTAG00000002395	HPS3	-1	BTA-49362-no-rs	0.8462	13737	0.39	0.23
CP	IH	1	118983740	T	intron_variant	rs43262096	-	MODIFIER	ENSBTAG00000012164	CP	1	BTA-49362-no-rs	0.8462	13737	0.39	0.23
CP	IH	1	118983740	T	upstream_gene_variant	rs43262096	-	MODIFIER	ENSBTAG00000042551	-	-1	BTA-49362-no-rs	0.8462	13737	0.39	0.23
CP	IH	1	118983766	C	intron_variant	rs43262097	-	MODIFIER	ENSBTAG00000002395	HPS3	-1	BTA-49362-no-rs	0.8345	13763	0.39	0.23
CP	IH	1	118983766	C	intron_variant	rs43262097	-	MODIFIER	ENSBTAG00000012164	CP	1	BTA-49362-no-rs	0.8345	13763	0.39	0.23
CP	IH	1	118983766	C	upstream_gene_variant	rs43262097	-	MODIFIER	ENSBTAG00000042551	-	-1	BTA-49362-no-rs	0.8345	13763	0.39	0.23
CP	IH	1	118983783	A	intron_variant	rs43262098	-	MODIFIER	ENSBTAG00000002395	HPS3	-1	BTA-49362-no-rs	0.8221	13780	0.39	0.23
CP	IH	1	118983783	A	intron_variant	rs43262098	-	MODIFIER	ENSBTAG00000012164	CP	1	BTA-49362-no-rs	0.8221	13780	0.39	0.23
CP	IH	1	118983783	A	upstream_gene_variant	rs43262098	-	MODIFIER	ENSBTAG00000042551	-	-1	BTA-49362-no-rs	0.8221	13780	0.39	0.23
CP	IH	1	118983974	C	intron_variant	rs43262099	-	MODIFIER	ENSBTAG00000002395	HPS3	-1	BTA-49362-no-rs	0.7502	13971	0.37	0.23
CP	IH	1	118983974	C	intron_variant	rs43262099	-	MODIFIER	ENSBTAG00000012164	CP	1	BTA-49362-no-rs	0.7502	13971	0.37	0.23
CP	IH	1	118983974	C	upstream_gene_variant	rs43262099	-	MODIFIER	ENSBTAG00000042551	-	-1	BTA-49362-no-rs	0.7502	13971	0.37	0.23
CP	IH	1	118983979	A	intron_variant	rs43262100	-	MODIFIER	ENSBTAG00000002395	HPS3	-1	BTA-49362-no-rs	0.7514	13976	0.37	0.23
CP	IH	1	118983979	A	intron_variant	rs43262100	-	MODIFIER	ENSBTAG00000012164	CP	1	BTA-49362-no-rs	0.7514	13976	0.37	0.23
CP	IH	1	118983979	A	upstream_gene_variant	rs43262100	-	MODIFIER	ENSBTAG00000042551	-	-1	BTA-49362-no-rs	0.7514	13976	0.37	0.23
CP	IH	1	118983989	C	intron_variant	rs43262101	-	MODIFIER	ENSBTAG00000002395	HPS3	-1	BTA-49362-no-rs	0.7826	13986	0.38	0.23
CP	IH	1	118983989	C	intron_variant	rs43262101	-	MODIFIER	ENSBTAG00000012164	CP	1	BTA-49362-no-rs	0.7826	13986	0.38	0.23
CP	IH	1	118983989	C	upstream_gene_variant	rs43262101	-	MODIFIER	ENSBTAG00000042551	-	-1	BTA-49362-no-rs	0.7826	13986	0.38	0.23
CP	IH	1	118983998	C	intron_variant	rs43262102	-	MODIFIER	ENSBTAG00000002395	HPS3	-1	BTA-49362-no-rs	0.7960	13995	0.39	0.23
CP	IH	1	118983998	C	intron_variant	rs43262102	-	MODIFIER	ENSBTAG00000012164	CP	1	BTA-49362-no-rs	0.7960	13995	0.39	0.23
CP	IH	1	118983998	C	upstream_gene_variant	rs43262102	-	MODIFIER	ENSBTAG00000042551	-	-1	BTA-49362-no-rs	0.7960	13995	0.39	0.23
CP	IH	1	118984023	C	intron_variant	rs43262103	-	MODIFIER	ENSBTAG00000002395	HPS3	-1	BTA-49362-no-rs	0.8229	14020	0.39	0.23
CP	IH	1	118984023	C	intron_variant	rs43262103	-	MODIFIER	ENSBTAG00000012164	CP	1	BTA-49362-no-rs	0.8229	14020	0.39	0.23
CP	IH	1	118984023	C	upstream_gene_variant	rs43262103	-	MODIFIER	ENSBTAG00000042551	-	-1	BTA-49362-no-rs	0.8229	14020	0.39	0.23
CP	IH	1	118984106	C	intron_variant	rs43262104	-	MODIFIER	ENSBTAG00000002395	HPS3	-1	BTA-49362-no-rs	0.8783	14103	0.41	0.24
CP	IH	1	118984106	C	intron_variant	rs43262104	-	MODIFIER	ENSBTAG00000012164	CP	1	BTA-49362-no-rs	0.8783	14103	0.41	0.24
CP	IH	1	118984106	C	upstream_gene_variant	rs43262104	-	MODIFIER	ENSBTAG00000042551	-	-1	BTA-49362-no-rs	0.8783	14103	0.41	0.24
CP	IH	1	118984126	C	intron_variant	rs43262105	-	MODIFIER	ENSBTAG00000002395	HPS3	-1	BTA-49362-no-rs	0.8745	14123	0.41	0.25
CP	IH	1	118984126	C	intron_variant	rs43262105	-	MODIFIER	ENSBTAG00000012164	CP	1	BTA-49362-no-rs	0.8745	14123	0.41	0.25
CP	IH	1	118984126	C	upstream_gene_variant	rs43262105	-	MODIFIER	ENSBTAG00000042551	-	-1	BTA-49362-no-rs	0.8745	14123	0.41	0.25
CP	IH	1	118984161	C	intron_variant	rs43262106	-	MODIFIER	ENSBTAG00000002395	HPS3	-1	BTA-49362-no-rs	0.8749	14158	0.41	0.24
CP	IH	1	118984161	C	intron_variant	rs43262106	-	MODIFIER	ENSBTAG00000012164	CP	1	BTA-49362-no-rs	0.8749	14158	0.41	0.24
CP	IH	1	118984161	C	upstream_gene_variant	rs43262106	-	MODIFIER	ENSBTAG00000042551	-	-1	BTA-49362-no-rs	0.8749	14158	0.41	0.24
CP	IH	1	118984185	G	intron_variant	rs43262107	-	MODIFIER	ENSBTAG00000002395	HPS3	-1	BTA-49362-no-rs	0.8712	14182	0.41	0.24
CP	IH	1	118984185	G	intron_variant	rs43262107	-	MODIFIER	ENSBTAG00000012164	CP	1	BTA-49362-no-rs	0.8712	14182	0.41	0.24
CP	IH	1	118984185	G	upstream_gene_variant	rs43262107	-	MODIFIER	ENSBTAG00000042551	-	-1	BTA-49362-no-rs	0.8712	14182	0.41	0.24
CP	IH	1	118984213	C	intron_variant	rs43262108	-	MODIFIER	ENSBTAG00000002395	HPS3	-1	BTA-49362-no-rs	0.8674	14210	0.41	0.24
CP	IH	1	118984213	C	intron_variant	rs43262108	-	MODIFIER	ENSBTAG00000012164	CP	1	BTA-49362-no-rs	0.8674	14210	0.41	0.24
CP	IH	1	118984213	C	upstream_gene_variant	rs43262108	-	MODIFIER	ENSBTAG00000042551	-	-1	BTA-49362-no-rs	0.8674	14210	0.41	0.24
CP	IH	1	118984244	T	intron_variant	rs43262109	-	MODIFIER	ENSBTAG00000002395	HPS3	-1	BTA-49362-no-rs	0.8463	14241	0.41	0.23
CP	IH	1	118984244	T	intron_variant	rs43262109	-	MODIFIER	ENSBTAG00000012164	CP	1	BTA-49362-no-rs	0.8463	14241	0.41	0.23
CP	IH	1	118984244	T	upstream_gene_variant	rs43262109	-	MODIFIER	ENSBTAG00000042551	-	-1	BTA-49362-no-rs	0.8463	14241	0.41	0.23
CP	IH	1	118984257	C	intron_variant	rs43262110	-	MODIFIER	ENSBTAG00000002395	HPS3	-1	BTA-49362-no-rs	0.8454	14254	0.41	0.23
CP	IH	1	118984257	C	intron_variant	rs43262110	-	MODIFIER	ENSBTAG00000012164	CP	1	BTA-49362-no-rs	0.8454	14254	0.41	0.23
CP	IH	1	118984257	C	upstream_gene_variant	rs43262110	-	MODIFIER	ENSBTAG00000042551	-	-1	BTA-49362-no-rs	0.8454	14254	0.41	0.23
CP	IH	1	118984314	G	intron_variant	rs43262111	-	MODIFIER	ENSBTAG00000002395	HPS3	-1	BTA-49362-no-rs	0.8514	14311	0.40	0.23
CP	IH	1	118984314	G	intron_variant	rs43262111	-	MODIFIER	ENSBTAG00000012164	CP	1	BTA-49362-no-rs	0.8514	14311	0.40	0.23
CP	IH	1	118984314	G	upstream_gene_variant	rs43262111	-	MODIFIER	ENSBTAG00000042551	-	-1	BTA-49362-no-rs	0.8514	14311	0.40	0.23
CP	IH	1	118984333	C	intron_variant	rs43262112	-	MODIFIER	ENSBTAG00000002395	HPS3	-1	BTA-49362-no-rs	0.8204	14330	0.40	0.23
CP	IH	1	118984333	C	intron_variant	rs43262112	-	MODIFIER	ENSBTAG00000012164	CP	1	BTA-49362-no-rs	0.8204	14330	0.40	0.23
CP	IH	1	118984333	C	upstream_gene_variant	rs43262112	-	MODIFIER	ENSBTAG00000042551	-	-1	BTA-49362-no-rs	0.8204	14330	0.40	0.23
CP	IH	1	118984362	A	intron_variant	rs135217436	-	MODIFIER	ENSBTAG00000002395	HPS3	-1	BTA-49362-no-rs	0.7629	14359	0.40	0.23
CP	IH	1	118984362	A	intron_variant	rs135217436	-	MODIFIER	ENSBTAG00000012164	CP	1	BTA-49362-no-rs	0.7629	14359	0.40	0.23
CP	IH	1	118984362	A	upstream_gene_variant	rs135217436	-	MODIFIER	ENSBTAG00000042551	-	-1	BTA-49362-no-rs	0.7629	14359	0.40	0.23
CP	IH	1	118984380	C	intron_variant	rs456337219	-	MODIFIER	ENSBTAG00000002395	HPS3	-1	BTA-49362-no-rs	0.7367	14377	0.40	0.22
CP	IH	1	118984380	C	intron_variant	rs456337219	-	MODIFIER	ENSBTAG00000012164	CP	1	BTA-49362-no-rs	0.7367	14377	0.40	0.22
CP	IH	1	118984380	C	upstream_gene_variant	rs456337219	-	MODIFIER	ENSBTAG00000042551	-	-1	BTA-49362-no-rs	0.7367	14377	0.40	0.22
CP	IH	1	118984410	A	intron_variant	rs43262113	-	MODIFIER	ENSBTAG00000002395	HPS3	-1	BTA-49362-no-rs	0.4786	14407	0.30	0.21
CP	IH	1	118984410	A	intron_variant	rs43262113	-	MODIFIER	ENSBTAG00000012164	CP	1	BTA-49362-no-rs	0.4786	14407	0.30	0.21
CP	IH	1	118984410	A	upstream_gene_variant	rs43262113	-	MODIFIER	ENSBTAG00000042551	-	-1	BTA-49362-no-rs	0.4786	14407	0.30	0.21
CP	IH	1	118984433	AAAAAAAAACC	intron_variant	-	-	MODIFIER	ENSBTAG00000002395	HPS3	-1	BTA-49362-no-rs	0.4454	14430	0.29	0.41
CP	IH	1	118984433	AAAAAAAAACC	intron_variant	-	-	MODIFIER	ENSBTAG00000012164	CP	1	BTA-49362-no-rs	0.4454	14430	0.29	0.41
CP	IH	1	118984433	AAAAAAAAACC	upstream_gene_variant	-	-	MODIFIER	ENSBTAG00000042551	-	-1	BTA-49362-no-rs	0.4454	14430	0.29	0.41
CP	IH	1	118984455	A	intron_variant	rs43262114	-	MODIFIER	ENSBTAG00000002395	HPS3	-1	BTA-49362-no-rs	0.7746	14452	0.40	0.23
CP	IH	1	118984455	A	intron_variant	rs43262114	-	MODIFIER	ENSBTAG00000012164	CP	1	BTA-49362-no-rs	0.7746	14452	0.40	0.23
CP	IH	1	118984455	A	upstream_gene_variant	rs43262114	-	MODIFIER	ENSBTAG00000042551	-	-1	BTA-49362-no-rs	0.7746	14452	0.40	0.23
CP	IH	1	118984457	-	intron_variant	rs471099395	-	MODIFIER	ENSBTAG00000002395	HPS3	-1	BTA-49362-no-rs	0.7742	14454	0.40	0.23
CP	IH	1	118984457	-	intron_variant	rs471099395	-	MODIFIER	ENSBTAG00000012164	CP	1	BTA-49362-no-rs	0.7742	14454	0.40	0.23
CP	IH	1	118984457	-	upstream_gene_variant	rs471099395	-	MODIFIER	ENSBTAG00000042551	-	-1	BTA-49362-no-rs	0.7742	14454	0.40	0.23
CP	IH	1	118984463	G	intron_variant	rs519195623	-	MODIFIER	ENSBTAG00000002395	HPS3	-1	BTA-49362-no-rs	0.7742	14460	0.40	0.23
CP	IH	1	118984463	G	intron_variant	rs519195623	-	MODIFIER	ENSBTAG00000012164	CP	1	BTA-49362-no-rs	0.7742	14460	0.40	0.23
CP	IH	1	118984463	G	upstream_gene_variant	rs519195623	-	MODIFIER	ENSBTAG00000042551	-	-1	BTA-49362-no-rs	0.7742	14460	0.40	0.23
CP	IH	1	118984553	A	intron_variant	rs43262116	-	MODIFIER	ENSBTAG00000002395	HPS3	-1	BTA-49362-no-rs	0.8425	14550	0.40	0.23
CP	IH	1	118984553	A	intron_variant	rs43262116	-	MODIFIER	ENSBTAG00000012164	CP	1	BTA-49362-no-rs	0.8425	14550	0.40	0.23
CP	IH	1	118984553	A	upstream_gene_variant	rs43262116	-	MODIFIER	ENSBTAG00000042551	-	-1	BTA-49362-no-rs	0.8425	14550	0.40	0.23
CP	IH	1	118984570	CT	intron_variant	rs518803003	-	MODIFIER	ENSBTAG00000002395	HPS3	-1	BTA-49362-no-rs	0.8259	14567	0.40	0.23
CP	IH	1	118984570	CT	intron_variant	rs518803003	-	MODIFIER	ENSBTAG00000012164	CP	1	BTA-49362-no-rs	0.8259	14567	0.40	0.23
CP	IH	1	118984570	CT	upstream_gene_variant	rs518803003	-	MODIFIER	ENSBTAG00000042551	-	-1	BTA-49362-no-rs	0.8259	14567	0.40	0.23
CP	IH	1	118984573	TCTCT	intron_variant	rs523841208	-	MODIFIER	ENSBTAG00000002395	HPS3	-1	BTA-49362-no-rs	0.8259	14570	0.40	0.23
CP	IH	1	118984573	TCTCT	intron_variant	rs523841208	-	MODIFIER	ENSBTAG00000012164	CP	1	BTA-49362-no-rs	0.8259	14570	0.40	0.23
CP	IH	1	118984573	TCTCT	upstream_gene_variant	rs523841208	-	MODIFIER	ENSBTAG00000042551	-	-1	BTA-49362-no-rs	0.8259	14570	0.40	0.23
CP	IH	1	118984580	T	intron_variant	rs43262117	-	MODIFIER	ENSBTAG00000002395	HPS3	-1	BTA-49362-no-rs	0.8245	14577	0.40	0.23
CP	IH	1	118984580	T	intron_variant	rs43262117	-	MODIFIER	ENSBTAG00000012164	CP	1	BTA-49362-no-rs	0.8245	14577	0.40	0.23
CP	IH	1	118984580	T	upstream_gene_variant	rs43262117	-	MODIFIER	ENSBTAG00000042551	-	-1	BTA-49362-no-rs	0.8245	14577	0.40	0.23
CP	IH	1	118984586	G	intron_variant	rs43262118	-	MODIFIER	ENSBTAG00000002395	HPS3	-1	BTA-49362-no-rs	0.8248	14583	0.40	0.23
CP	IH	1	118984586	G	intron_variant	rs43262118	-	MODIFIER	ENSBTAG00000012164	CP	1	BTA-49362-no-rs	0.8248	14583	0.40	0.23
CP	IH	1	118984586	G	upstream_gene_variant	rs43262118	-	MODIFIER	ENSBTAG00000042551	-	-1	BTA-49362-no-rs	0.8248	14583	0.40	0.23
CP	IH	1	118984594	C	intron_variant	rs43262119	-	MODIFIER	ENSBTAG00000002395	HPS3	-1	BTA-49362-no-rs	0.8220	14591	0.40	0.23
CP	IH	1	118984594	C	intron_variant	rs43262119	-	MODIFIER	ENSBTAG00000012164	CP	1	BTA-49362-no-rs	0.8220	14591	0.40	0.23
CP	IH	1	118984594	C	upstream_gene_variant	rs43262119	-	MODIFIER	ENSBTAG00000042551	-	-1	BTA-49362-no-rs	0.8220	14591	0.40	0.23
CP	IH	1	118984631	-	intron_variant	rs135309250	-	MODIFIER	ENSBTAG00000002395	HPS3	-1	BTA-49362-no-rs	0.8407	14628	0.40	0.23
CP	IH	1	118984631	-	intron_variant	rs135309250	-	MODIFIER	ENSBTAG00000012164	CP	1	BTA-49362-no-rs	0.8407	14628	0.40	0.23
CP	IH	1	118984631	-	upstream_gene_variant	rs135309250	-	MODIFIER	ENSBTAG00000042551	-	-1	BTA-49362-no-rs	0.8407	14628	0.40	0.23
CP	IH	1	118984666	T	intron_variant	rs43262120	-	MODIFIER	ENSBTAG00000002395	HPS3	-1	BTA-49362-no-rs	0.8687	14663	0.41	0.24
CP	IH	1	118984666	T	intron_variant	rs43262120	-	MODIFIER	ENSBTAG00000012164	CP	1	BTA-49362-no-rs	0.8687	14663	0.41	0.24
CP	IH	1	118984666	T	upstream_gene_variant	rs43262120	-	MODIFIER	ENSBTAG00000042551	-	-1	BTA-49362-no-rs	0.8687	14663	0.41	0.24
CP	IH	1	118984708	T	intron_variant	rs43262121	-	MODIFIER	ENSBTAG00000002395	HPS3	-1	BTA-49362-no-rs	0.8409	14705	0.41	0.24
CP	IH	1	118984708	T	intron_variant	rs43262121	-	MODIFIER	ENSBTAG00000012164	CP	1	BTA-49362-no-rs	0.8409	14705	0.41	0.24
CP	IH	1	118984708	T	upstream_gene_variant	rs43262121	-	MODIFIER	ENSBTAG00000042551	-	-1	BTA-49362-no-rs	0.8409	14705	0.41	0.24
CP	IH	1	118984715	T	intron_variant	rs43262122	-	MODIFIER	ENSBTAG00000002395	HPS3	-1	BTA-49362-no-rs	0.8427	14712	0.41	0.24
CP	IH	1	118984715	T	intron_variant	rs43262122	-	MODIFIER	ENSBTAG00000012164	CP	1	BTA-49362-no-rs	0.8427	14712	0.41	0.24
CP	IH	1	118984715	T	upstream_gene_variant	rs43262122	-	MODIFIER	ENSBTAG00000042551	-	-1	BTA-49362-no-rs	0.8427	14712	0.41	0.24
CP	IH	1	118984727	T	intron_variant	rs43262123	-	MODIFIER	ENSBTAG00000002395	HPS3	-1	BTA-49362-no-rs	0.8339	14724	0.40	0.24
CP	IH	1	118984727	T	intron_variant	rs43262123	-	MODIFIER	ENSBTAG00000012164	CP	1	BTA-49362-no-rs	0.8339	14724	0.40	0.24
CP	IH	1	118984727	T	upstream_gene_variant	rs43262123	-	MODIFIER	ENSBTAG00000042551	-	-1	BTA-49362-no-rs	0.8339	14724	0.40	0.24
CP	IH	1	118984737	C	intron_variant	rs43262124	-	MODIFIER	ENSBTAG00000002395	HPS3	-1	BTA-49362-no-rs	0.8347	14734	0.40	0.24
CP	IH	1	118984737	C	intron_variant	rs43262124	-	MODIFIER	ENSBTAG00000012164	CP	1	BTA-49362-no-rs	0.8347	14734	0.40	0.24
CP	IH	1	118984737	C	upstream_gene_variant	rs43262124	-	MODIFIER	ENSBTAG00000042551	-	-1	BTA-49362-no-rs	0.8347	14734	0.40	0.24
CP	IH	1	118984826	C	intron_variant	rs43262125	-	MODIFIER	ENSBTAG00000002395	HPS3	-1	BTA-49362-no-rs	0.5062	14823	0.31	0.23
CP	IH	1	118984826	C	intron_variant	rs43262125	-	MODIFIER	ENSBTAG00000012164	CP	1	BTA-49362-no-rs	0.5062	14823	0.31	0.23
CP	IH	1	118984826	C	upstream_gene_variant	rs43262125	-	MODIFIER	ENSBTAG00000042551	-	-1	BTA-49362-no-rs	0.5062	14823	0.31	0.23
CP	IH	1	118984839	T	intron_variant	rs43262126	-	MODIFIER	ENSBTAG00000002395	HPS3	-1	BTA-49362-no-rs	0.5132	14836	0.31	0.23
CP	IH	1	118984839	T	intron_variant	rs43262126	-	MODIFIER	ENSBTAG00000012164	CP	1	BTA-49362-no-rs	0.5132	14836	0.31	0.23
CP	IH	1	118984839	T	upstream_gene_variant	rs43262126	-	MODIFIER	ENSBTAG00000042551	-	-1	BTA-49362-no-rs	0.5132	14836	0.31	0.23
CP	IH	1	118984870	A	intron_variant	rs43262127	-	MODIFIER	ENSBTAG00000002395	HPS3	-1	BTA-49362-no-rs	0.8342	14867	0.40	0.24
CP	IH	1	118984870	A	intron_variant	rs43262127	-	MODIFIER	ENSBTAG00000012164	CP	1	BTA-49362-no-rs	0.8342	14867	0.40	0.24
CP	IH	1	118984870	A	upstream_gene_variant	rs43262127	-	MODIFIER	ENSBTAG00000042551	-	-1	BTA-49362-no-rs	0.8342	14867	0.40	0.24
CP	IH	1	118984873	G	intron_variant	rs43262128	-	MODIFIER	ENSBTAG00000002395	HPS3	-1	BTA-49362-no-rs	0.8325	14870	0.40	0.24
CP	IH	1	118984873	G	intron_variant	rs43262128	-	MODIFIER	ENSBTAG00000012164	CP	1	BTA-49362-no-rs	0.8325	14870	0.40	0.24
CP	IH	1	118984873	G	upstream_gene_variant	rs43262128	-	MODIFIER	ENSBTAG00000042551	-	-1	BTA-49362-no-rs	0.8325	14870	0.40	0.24
CP	IH	1	118984894	A	intron_variant	rs43262129	-	MODIFIER	ENSBTAG00000002395	HPS3	-1	BTA-49362-no-rs	0.8434	14891	0.40	0.24
CP	IH	1	118984894	A	intron_variant	rs43262129	-	MODIFIER	ENSBTAG00000012164	CP	1	BTA-49362-no-rs	0.8434	14891	0.40	0.24
CP	IH	1	118984894	A	upstream_gene_variant	rs43262129	-	MODIFIER	ENSBTAG00000042551	-	-1	BTA-49362-no-rs	0.8434	14891	0.40	0.24
CP	IH	1	118984896	C	intron_variant	rs43262130	-	MODIFIER	ENSBTAG00000002395	HPS3	-1	BTA-49362-no-rs	0.8419	14893	0.40	0.24
CP	IH	1	118984896	C	intron_variant	rs43262130	-	MODIFIER	ENSBTAG00000012164	CP	1	BTA-49362-no-rs	0.8419	14893	0.40	0.24
CP	IH	1	118984896	C	upstream_gene_variant	rs43262130	-	MODIFIER	ENSBTAG00000042551	-	-1	BTA-49362-no-rs	0.8419	14893	0.40	0.24
CP	IH	1	118984906	C	intron_variant	rs43263131	-	MODIFIER	ENSBTAG00000002395	HPS3	-1	BTA-49362-no-rs	0.8416	14903	0.40	0.24
CP	IH	1	118984906	C	intron_variant	rs43263131	-	MODIFIER	ENSBTAG00000012164	CP	1	BTA-49362-no-rs	0.8416	14903	0.40	0.24
CP	IH	1	118984906	C	upstream_gene_variant	rs43263131	-	MODIFIER	ENSBTAG00000042551	-	-1	BTA-49362-no-rs	0.8416	14903	0.40	0.24
CP	IH	1	118984907	A	intron_variant	rs43263132	-	MODIFIER	ENSBTAG00000002395	HPS3	-1	BTA-49362-no-rs	0.8416	14904	0.40	0.24
CP	IH	1	118984907	A	intron_variant	rs43263132	-	MODIFIER	ENSBTAG00000012164	CP	1	BTA-49362-no-rs	0.8416	14904	0.40	0.24
CP	IH	1	118984907	A	upstream_gene_variant	rs43263132	-	MODIFIER	ENSBTAG00000042551	-	-1	BTA-49362-no-rs	0.8416	14904	0.40	0.24
CP	IH	1	118985017	C	intron_variant	rs43263133	-	MODIFIER	ENSBTAG00000002395	HPS3	-1	BTA-49362-no-rs	0.3118	15014	0.21	0.09
CP	IH	1	118985017	C	intron_variant	rs43263133	-	MODIFIER	ENSBTAG00000012164	CP	1	BTA-49362-no-rs	0.3118	15014	0.21	0.09
CP	IH	1	118985017	C	upstream_gene_variant	rs43263133	-	MODIFIER	ENSBTAG00000042551	-	-1	BTA-49362-no-rs	0.3118	15014	0.21	0.09
CP	IH	1	118985070	C	intron_variant	rs109639261	-	MODIFIER	ENSBTAG00000002395	HPS3	-1	BTA-49362-no-rs	0.8346	15067	0.40	0.24
CP	IH	1	118985070	C	intron_variant	rs109639261	-	MODIFIER	ENSBTAG00000012164	CP	1	BTA-49362-no-rs	0.8346	15067	0.40	0.24
CP	IH	1	118985070	C	upstream_gene_variant	rs109639261	-	MODIFIER	ENSBTAG00000042551	-	-1	BTA-49362-no-rs	0.8346	15067	0.40	0.24
CP	IH	1	118985100	C	intron_variant	rs43263134	-	MODIFIER	ENSBTAG00000002395	HPS3	-1	BTA-49362-no-rs	0.5218	15097	0.30	0.22
CP	IH	1	118985100	C	intron_variant	rs43263134	-	MODIFIER	ENSBTAG00000012164	CP	1	BTA-49362-no-rs	0.5218	15097	0.30	0.22
CP	IH	1	118985100	C	upstream_gene_variant	rs43263134	-	MODIFIER	ENSBTAG00000042551	-	-1	BTA-49362-no-rs	0.5218	15097	0.30	0.22
CP	IH	1	118985101	A	intron_variant	rs43263135	-	MODIFIER	ENSBTAG00000002395	HPS3	-1	BTA-49362-no-rs	0.5218	15098	0.30	0.22
CP	IH	1	118985101	A	intron_variant	rs43263135	-	MODIFIER	ENSBTAG00000012164	CP	1	BTA-49362-no-rs	0.5218	15098	0.30	0.22
CP	IH	1	118985101	A	upstream_gene_variant	rs43263135	-	MODIFIER	ENSBTAG00000042551	-	-1	BTA-49362-no-rs	0.5218	15098	0.30	0.22
CP	IH	1	118985113	T	intron_variant	rs43263136	-	MODIFIER	ENSBTAG00000002395	HPS3	-1	BTA-49362-no-rs	0.5224	15110	0.30	0.22
CP	IH	1	118985113	T	intron_variant	rs43263136	-	MODIFIER	ENSBTAG00000012164	CP	1	BTA-49362-no-rs	0.5224	15110	0.30	0.22
CP	IH	1	118985113	T	upstream_gene_variant	rs43263136	-	MODIFIER	ENSBTAG00000042551	-	-1	BTA-49362-no-rs	0.5224	15110	0.30	0.22
CP	IH	1	118985229	T	intron_variant	rs43263137	-	MODIFIER	ENSBTAG00000002395	HPS3	-1	BTA-49362-no-rs	0.8463	15226	0.41	0.24
CP	IH	1	118985229	T	intron_variant	rs43263137	-	MODIFIER	ENSBTAG00000012164	CP	1	BTA-49362-no-rs	0.8463	15226	0.41	0.24
CP	IH	1	118985229	T	upstream_gene_variant	rs43263137	-	MODIFIER	ENSBTAG00000042551	-	-1	BTA-49362-no-rs	0.8463	15226	0.41	0.24
CP	IH	1	118985273	T	intron_variant	rs43263138	-	MODIFIER	ENSBTAG00000002395	HPS3	-1	BTA-49362-no-rs	0.8509	15270	0.40	0.25
CP	IH	1	118985273	T	intron_variant	rs43263138	-	MODIFIER	ENSBTAG00000012164	CP	1	BTA-49362-no-rs	0.8509	15270	0.40	0.25
CP	IH	1	118985273	T	upstream_gene_variant	rs43263138	-	MODIFIER	ENSBTAG00000042551	-	-1	BTA-49362-no-rs	0.8509	15270	0.40	0.25
CP	IH	1	118985301	T	intron_variant	rs43263139	-	MODIFIER	ENSBTAG00000002395	HPS3	-1	BTA-49362-no-rs	0.8591	15298	0.40	0.24
CP	IH	1	118985301	T	intron_variant	rs43263139	-	MODIFIER	ENSBTAG00000012164	CP	1	BTA-49362-no-rs	0.8591	15298	0.40	0.24
CP	IH	1	118985301	T	upstream_gene_variant	rs43263139	-	MODIFIER	ENSBTAG00000042551	-	-1	BTA-49362-no-rs	0.8591	15298	0.40	0.24
CP	IH	1	118985346	A	intron_variant	rs43263140	-	MODIFIER	ENSBTAG00000002395	HPS3	-1	BTA-49362-no-rs	0.8380	15343	0.40	0.24
CP	IH	1	118985346	A	intron_variant	rs43263140	-	MODIFIER	ENSBTAG00000012164	CP	1	BTA-49362-no-rs	0.8380	15343	0.40	0.24
CP	IH	1	118985346	A	upstream_gene_variant	rs43263140	-	MODIFIER	ENSBTAG00000042551	-	-1	BTA-49362-no-rs	0.8380	15343	0.40	0.24
CP	IH	1	118985353	G	intron_variant	rs43263141	-	MODIFIER	ENSBTAG00000002395	HPS3	-1	BTA-49362-no-rs	0.8496	15350	0.40	0.23
CP	IH	1	118985353	G	intron_variant	rs43263141	-	MODIFIER	ENSBTAG00000012164	CP	1	BTA-49362-no-rs	0.8496	15350	0.40	0.23
CP	IH	1	118985353	G	upstream_gene_variant	rs43263141	-	MODIFIER	ENSBTAG00000042551	-	-1	BTA-49362-no-rs	0.8496	15350	0.40	0.23
CP	IH	1	118985378	G	intron_variant	rs43263142	-	MODIFIER	ENSBTAG00000002395	HPS3	-1	BTA-49362-no-rs	0.8285	15375	0.40	0.22
CP	IH	1	118985378	G	intron_variant	rs43263142	-	MODIFIER	ENSBTAG00000012164	CP	1	BTA-49362-no-rs	0.8285	15375	0.40	0.22
CP	IH	1	118985378	G	upstream_gene_variant	rs43263142	-	MODIFIER	ENSBTAG00000042551	-	-1	BTA-49362-no-rs	0.8285	15375	0.40	0.22
CP	IH	1	118985380	A	intron_variant	rs43263143	-	MODIFIER	ENSBTAG00000002395	HPS3	-1	BTA-49362-no-rs	0.8267	15377	0.40	0.22
CP	IH	1	118985380	A	intron_variant	rs43263143	-	MODIFIER	ENSBTAG00000012164	CP	1	BTA-49362-no-rs	0.8267	15377	0.40	0.22
CP	IH	1	118985380	A	upstream_gene_variant	rs43263143	-	MODIFIER	ENSBTAG00000042551	-	-1	BTA-49362-no-rs	0.8267	15377	0.40	0.22
CP	IH	1	118985398	-	intron_variant	rs385337606	-	MODIFIER	ENSBTAG00000002395	HPS3	-1	BTA-49362-no-rs	0.8120	15395	0.39	0.22
CP	IH	1	118985398	-	intron_variant	rs385337606	-	MODIFIER	ENSBTAG00000012164	CP	1	BTA-49362-no-rs	0.8120	15395	0.39	0.22
CP	IH	1	118985398	-	upstream_gene_variant	rs385337606	-	MODIFIER	ENSBTAG00000042551	-	-1	BTA-49362-no-rs	0.8120	15395	0.39	0.22
CP	IH	1	118985432	A	intron_variant	rs43263144	-	MODIFIER	ENSBTAG00000002395	HPS3	-1	BTA-49362-no-rs	0.5368	15429	0.30	0.22
CP	IH	1	118985432	A	intron_variant	rs43263144	-	MODIFIER	ENSBTAG00000012164	CP	1	BTA-49362-no-rs	0.5368	15429	0.30	0.22
CP	IH	1	118985432	A	upstream_gene_variant	rs43263144	-	MODIFIER	ENSBTAG00000042551	-	-1	BTA-49362-no-rs	0.5368	15429	0.30	0.22
CP	IH	1	118985450	T	intron_variant	rs43263145	-	MODIFIER	ENSBTAG00000002395	HPS3	-1	BTA-49362-no-rs	0.8289	15447	0.39	0.22
CP	IH	1	118985450	T	intron_variant	rs43263145	-	MODIFIER	ENSBTAG00000012164	CP	1	BTA-49362-no-rs	0.8289	15447	0.39	0.22
CP	IH	1	118985450	T	upstream_gene_variant	rs43263145	-	MODIFIER	ENSBTAG00000042551	-	-1	BTA-49362-no-rs	0.8289	15447	0.39	0.22
CP	IH	1	118985451	A	intron_variant	rs43263146	-	MODIFIER	ENSBTAG00000002395	HPS3	-1	BTA-49362-no-rs	0.5315	15448	0.30	0.21
CP	IH	1	118985451	A	intron_variant	rs43263146	-	MODIFIER	ENSBTAG00000012164	CP	1	BTA-49362-no-rs	0.5315	15448	0.30	0.21
CP	IH	1	118985451	A	upstream_gene_variant	rs43263146	-	MODIFIER	ENSBTAG00000042551	-	-1	BTA-49362-no-rs	0.5315	15448	0.30	0.21
CP	IH	1	118985455	C	intron_variant	rs43263147	-	MODIFIER	ENSBTAG00000002395	HPS3	-1	BTA-49362-no-rs	0.8291	15452	0.39	0.22
CP	IH	1	118985455	C	intron_variant	rs43263147	-	MODIFIER	ENSBTAG00000012164	CP	1	BTA-49362-no-rs	0.8291	15452	0.39	0.22
CP	IH	1	118985455	C	upstream_gene_variant	rs43263147	-	MODIFIER	ENSBTAG00000042551	-	-1	BTA-49362-no-rs	0.8291	15452	0.39	0.22
CP	IH	1	118985574	-	intron_variant	rs377989924	-	MODIFIER	ENSBTAG00000002395	HPS3	-1	BTA-49362-no-rs	0.8089	15571	0.36	0.24
CP	IH	1	118985574	-	intron_variant	rs377989924	-	MODIFIER	ENSBTAG00000012164	CP	1	BTA-49362-no-rs	0.8089	15571	0.36	0.24
CP	IH	1	118985574	-	upstream_gene_variant	rs377989924	-	MODIFIER	ENSBTAG00000042551	-	-1	BTA-49362-no-rs	0.8089	15571	0.36	0.24
CP	IH	1	118985605	T	intron_variant	rs43263148	-	MODIFIER	ENSBTAG00000002395	HPS3	-1	BTA-49362-no-rs	0.8155	15602	0.40	0.24
CP	IH	1	118985605	T	intron_variant	rs43263148	-	MODIFIER	ENSBTAG00000012164	CP	1	BTA-49362-no-rs	0.8155	15602	0.40	0.24
CP	IH	1	118985605	T	upstream_gene_variant	rs43263148	-	MODIFIER	ENSBTAG00000042551	-	-1	BTA-49362-no-rs	0.8155	15602	0.40	0.24
CP	IH	1	118985654	T	intron_variant	rs43263149	-	MODIFIER	ENSBTAG00000002395	HPS3	-1	BTA-49362-no-rs	0.8415	15651	0.40	0.24
CP	IH	1	118985654	T	intron_variant	rs43263149	-	MODIFIER	ENSBTAG00000012164	CP	1	BTA-49362-no-rs	0.8415	15651	0.40	0.24
CP	IH	1	118985654	T	upstream_gene_variant	rs43263149	-	MODIFIER	ENSBTAG00000042551	-	-1	BTA-49362-no-rs	0.8415	15651	0.40	0.24
CP	IH	1	118985683	A	intron_variant	rs43263150	-	MODIFIER	ENSBTAG00000002395	HPS3	-1	BTA-49362-no-rs	0.8500	15680	0.40	0.24
CP	IH	1	118985683	A	intron_variant	rs43263150	-	MODIFIER	ENSBTAG00000012164	CP	1	BTA-49362-no-rs	0.8500	15680	0.40	0.24
CP	IH	1	118985683	A	upstream_gene_variant	rs43263150	-	MODIFIER	ENSBTAG00000042551	-	-1	BTA-49362-no-rs	0.8500	15680	0.40	0.24
CP	IH	1	118985689	T	intron_variant	rs43263151	-	MODIFIER	ENSBTAG00000002395	HPS3	-1	BTA-49362-no-rs	0.8482	15686	0.40	0.24
CP	IH	1	118985689	T	intron_variant	rs43263151	-	MODIFIER	ENSBTAG00000012164	CP	1	BTA-49362-no-rs	0.8482	15686	0.40	0.24
CP	IH	1	118985689	T	upstream_gene_variant	rs43263151	-	MODIFIER	ENSBTAG00000042551	-	-1	BTA-49362-no-rs	0.8482	15686	0.40	0.24
CP	IH	1	118985742	C	intron_variant	rs43263152	-	MODIFIER	ENSBTAG00000002395	HPS3	-1	BTA-49362-no-rs	0.8214	15739	0.40	0.23
CP	IH	1	118985742	C	intron_variant;synonymous_variant	rs43263152	-	MODIFIER;LOW	ENSBTAG00000012164	CP	1	BTA-49362-no-rs	0.8214	15739	0.40	0.23
CP	IH	1	118985742	C	upstream_gene_variant	rs43263152	-	MODIFIER	ENSBTAG00000042551	-	-1	BTA-49362-no-rs	0.8214	15739	0.40	0.23
CP	IH	1	118985971	A	intron_variant	rs43263153	-	MODIFIER	ENSBTAG00000002395	HPS3	-1	BTA-49362-no-rs	0.5419	15968	0.30	0.23
CP	IH	1	118985971	A	intron_variant	rs43263153	-	MODIFIER	ENSBTAG00000012164	CP	1	BTA-49362-no-rs	0.5419	15968	0.30	0.23
CP	IH	1	118985971	A	upstream_gene_variant	rs43263153	-	MODIFIER	ENSBTAG00000042551	-	-1	BTA-49362-no-rs	0.5419	15968	0.30	0.23
CP	IH	1	118986112	A	intron_variant	rs43263154	-	MODIFIER	ENSBTAG00000002395	HPS3	-1	BTA-49362-no-rs	0.5284	16109	0.31	0.22
CP	IH	1	118986112	A	intron_variant	rs43263154	-	MODIFIER	ENSBTAG00000012164	CP	1	BTA-49362-no-rs	0.5284	16109	0.31	0.22
CP	IH	1	118986112	A	upstream_gene_variant	rs43263154	-	MODIFIER	ENSBTAG00000042551	-	-1	BTA-49362-no-rs	0.5284	16109	0.31	0.22
CP	IH	1	118986121	G	intron_variant	rs43263155	-	MODIFIER	ENSBTAG00000002395	HPS3	-1	BTA-49362-no-rs	0.5299	16118	0.31	0.23
CP	IH	1	118986121	G	intron_variant	rs43263155	-	MODIFIER	ENSBTAG00000012164	CP	1	BTA-49362-no-rs	0.5299	16118	0.31	0.23
CP	IH	1	118986121	G	upstream_gene_variant	rs43263155	-	MODIFIER	ENSBTAG00000042551	-	-1	BTA-49362-no-rs	0.5299	16118	0.31	0.23
CP	IH	1	118986176	G	intron_variant	rs43263156	-	MODIFIER	ENSBTAG00000002395	HPS3	-1	BTA-49362-no-rs	0.8342	16173	0.40	0.23
CP	IH	1	118986176	G	intron_variant	rs43263156	-	MODIFIER	ENSBTAG00000012164	CP	1	BTA-49362-no-rs	0.8342	16173	0.40	0.23
CP	IH	1	118986249	G	intron_variant	rs43263157	-	MODIFIER	ENSBTAG00000002395	HPS3	-1	BTA-49362-no-rs	0.8374	16246	0.40	0.22
CP	IH	1	118986249	G	intron_variant	rs43263157	-	MODIFIER	ENSBTAG00000012164	CP	1	BTA-49362-no-rs	0.8374	16246	0.40	0.22
CP	IH	1	118986300	C	intron_variant	rs43263158	-	MODIFIER	ENSBTAG00000002395	HPS3	-1	BTA-49362-no-rs	0.8376	16297	0.40	0.23
CP	IH	1	118986300	C	intron_variant	rs43263158	-	MODIFIER	ENSBTAG00000012164	CP	1	BTA-49362-no-rs	0.8376	16297	0.40	0.23
CP	IH	1	118986338	T	intron_variant	rs43263159	-	MODIFIER	ENSBTAG00000002395	HPS3	-1	BTA-49362-no-rs	0.5217	16335	0.30	0.21
CP	IH	1	118986338	T	intron_variant	rs43263159	-	MODIFIER	ENSBTAG00000012164	CP	1	BTA-49362-no-rs	0.5217	16335	0.30	0.21
CP	IH	1	118986382	T	intron_variant	rs43263160	-	MODIFIER	ENSBTAG00000002395	HPS3	-1	BTA-49362-no-rs	0.8448	16379	0.40	0.24
CP	IH	1	118986382	T	intron_variant	rs43263160	-	MODIFIER	ENSBTAG00000012164	CP	1	BTA-49362-no-rs	0.8448	16379	0.40	0.24
CP	IH	1	118986393	C	intron_variant	rs43263161	-	MODIFIER	ENSBTAG00000002395	HPS3	-1	BTA-49362-no-rs	0.8418	16390	0.40	0.24
CP	IH	1	118986393	C	intron_variant	rs43263161	-	MODIFIER	ENSBTAG00000012164	CP	1	BTA-49362-no-rs	0.8418	16390	0.40	0.24
CP	IH	1	118986462	C	intron_variant	rs43263162	-	MODIFIER	ENSBTAG00000002395	HPS3	-1	BTA-49362-no-rs	0.8665	16459	0.41	0.23
CP	IH	1	118986462	C	intron_variant	rs43263162	-	MODIFIER	ENSBTAG00000012164	CP	1	BTA-49362-no-rs	0.8665	16459	0.41	0.23
CP	IH	1	118986466	T	intron_variant	rs43263163	-	MODIFIER	ENSBTAG00000002395	HPS3	-1	BTA-49362-no-rs	0.5414	16463	0.31	0.22
CP	IH	1	118986466	T	intron_variant	rs43263163	-	MODIFIER	ENSBTAG00000012164	CP	1	BTA-49362-no-rs	0.5414	16463	0.31	0.22
CP	IH	1	118986475	T	intron_variant	rs43263164	-	MODIFIER	ENSBTAG00000002395	HPS3	-1	BTA-49362-no-rs	0.8668	16472	0.41	0.23
CP	IH	1	118986475	T	intron_variant	rs43263164	-	MODIFIER	ENSBTAG00000012164	CP	1	BTA-49362-no-rs	0.8668	16472	0.41	0.23
CP	IH	1	118986513	T	intron_variant	rs43263165	-	MODIFIER	ENSBTAG00000002395	HPS3	-1	BTA-49362-no-rs	0.8664	16510	0.41	0.23
CP	IH	1	118986513	T	intron_variant	rs43263165	-	MODIFIER	ENSBTAG00000012164	CP	1	BTA-49362-no-rs	0.8664	16510	0.41	0.23
CP	IH	1	118986522	C	intron_variant	rs43263166	-	MODIFIER	ENSBTAG00000002395	HPS3	-1	BTA-49362-no-rs	0.8700	16519	0.41	0.23
CP	IH	1	118986522	C	intron_variant	rs43263166	-	MODIFIER	ENSBTAG00000012164	CP	1	BTA-49362-no-rs	0.8700	16519	0.41	0.23
CP	IH	1	118986567	G	intron_variant	rs43263167	-	MODIFIER	ENSBTAG00000002395	HPS3	-1	BTA-49362-no-rs	0.8399	16564	0.40	0.23
CP	IH	1	118986567	G	intron_variant	rs43263167	-	MODIFIER	ENSBTAG00000012164	CP	1	BTA-49362-no-rs	0.8399	16564	0.40	0.23
CP	IH	1	118986726	A	intron_variant	rs110304110	-	MODIFIER	ENSBTAG00000002395	HPS3	-1	BTA-49362-no-rs	0.5149	16723	0.30	0.23
CP	IH	1	118986726	A	intron_variant	rs110304110	-	MODIFIER	ENSBTAG00000012164	CP	1	BTA-49362-no-rs	0.5149	16723	0.30	0.23
CP	IH	1	118986768	A	intron_variant	rs43263168	-	MODIFIER	ENSBTAG00000002395	HPS3	-1	BTA-49362-no-rs	0.4937	16765	0.29	0.21
CP	IH	1	118986768	A	intron_variant	rs43263168	-	MODIFIER	ENSBTAG00000012164	CP	1	BTA-49362-no-rs	0.4937	16765	0.29	0.21
CP	IH	1	118986776	T	intron_variant	rs110104259	-	MODIFIER	ENSBTAG00000002395	HPS3	-1	BTA-49362-no-rs	0.4912	16773	0.29	0.21
CP	IH	1	118986776	T	intron_variant	rs110104259	-	MODIFIER	ENSBTAG00000012164	CP	1	BTA-49362-no-rs	0.4912	16773	0.29	0.21
CP	IH	1	118986853	A	intron_variant	rs43263169	-	MODIFIER	ENSBTAG00000002395	HPS3	-1	BTA-49362-no-rs	0.4052	16850	0.24	0.17
CP	IH	1	118986853	A	intron_variant	rs43263169	-	MODIFIER	ENSBTAG00000012164	CP	1	BTA-49362-no-rs	0.4052	16850	0.24	0.17
CP	IH	1	118986854	T	intron_variant	rs136003897	-	MODIFIER	ENSBTAG00000002395	HPS3	-1	BTA-49362-no-rs	0.4070	16851	0.24	0.17
CP	IH	1	118986854	T	intron_variant	rs136003897	-	MODIFIER	ENSBTAG00000012164	CP	1	BTA-49362-no-rs	0.4070	16851	0.24	0.17
CP	IH	1	118986879	C	intron_variant	rs137010139	-	MODIFIER	ENSBTAG00000002395	HPS3	-1	BTA-49362-no-rs	0.4215	16876	0.26	0.18
CP	IH	1	118986879	C	intron_variant	rs137010139	-	MODIFIER	ENSBTAG00000012164	CP	1	BTA-49362-no-rs	0.4215	16876	0.26	0.18
CP	IH	1	118986911	C	intron_variant	rs109864095	-	MODIFIER	ENSBTAG00000002395	HPS3	-1	BTA-49362-no-rs	0.4972	16908	0.29	0.22
CP	IH	1	118986911	C	intron_variant	rs109864095	-	MODIFIER	ENSBTAG00000012164	CP	1	BTA-49362-no-rs	0.4972	16908	0.29	0.22
CP	IH	1	118987040	C	intron_variant	rs43263170	-	MODIFIER	ENSBTAG00000002395	HPS3	-1	BTA-49362-no-rs	0.5526	17037	0.31	0.23
CP	IH	1	118987040	C	intron_variant	rs43263170	-	MODIFIER	ENSBTAG00000012164	CP	1	BTA-49362-no-rs	0.5526	17037	0.31	0.23
CP	IH	1	118987202	A	intron_variant	rs43263171	-	MODIFIER	ENSBTAG00000002395	HPS3	-1	BTA-49362-no-rs	0.5421	17199	0.31	0.23
CP	IH	1	118987202	A	intron_variant	rs43263171	-	MODIFIER	ENSBTAG00000012164	CP	1	BTA-49362-no-rs	0.5421	17199	0.31	0.23
CP	IH	1	118987270	C	intron_variant	rs43263172	-	MODIFIER	ENSBTAG00000002395	HPS3	-1	BTA-49362-no-rs	0.8288	17267	0.40	0.23
CP	IH	1	118987270	C	intron_variant	rs43263172	-	MODIFIER	ENSBTAG00000012164	CP	1	BTA-49362-no-rs	0.8288	17267	0.40	0.23
CP	IH	1	118987362	A	intron_variant	rs43263173	-	MODIFIER	ENSBTAG00000002395	HPS3	-1	BTA-49362-no-rs	0.5215	17359	0.30	0.22
CP	IH	1	118987362	A	intron_variant	rs43263173	-	MODIFIER	ENSBTAG00000012164	CP	1	BTA-49362-no-rs	0.5215	17359	0.30	0.22
CP	IH	1	118987447	A	intron_variant	rs109611499	-	MODIFIER	ENSBTAG00000002395	HPS3	-1	BTA-49362-no-rs	0.8299	17444	0.40	0.24
CP	IH	1	118987447	A	intron_variant	rs109611499	-	MODIFIER	ENSBTAG00000012164	CP	1	BTA-49362-no-rs	0.8299	17444	0.40	0.24
CP	IH	1	118987672	C	intron_variant	rs43263174	-	MODIFIER	ENSBTAG00000002395	HPS3	-1	BTA-49362-no-rs	0.4285	17669	0.34	0.22
CP	IH	1	118987672	C	intron_variant	rs43263174	-	MODIFIER	ENSBTAG00000012164	CP	1	BTA-49362-no-rs	0.4285	17669	0.34	0.22
CP	IH	1	118987675	C	intron_variant	rs43263175	-	MODIFIER	ENSBTAG00000002395	HPS3	-1	BTA-49362-no-rs	0.7316	17672	0.44	0.23
CP	IH	1	118987675	C	intron_variant	rs43263175	-	MODIFIER	ENSBTAG00000012164	CP	1	BTA-49362-no-rs	0.7316	17672	0.44	0.23
CP	IH	1	118987693	T	intron_variant	rs43263176	-	MODIFIER	ENSBTAG00000002395	HPS3	-1	BTA-49362-no-rs	0.4301	17690	0.34	0.22
CP	IH	1	118987693	T	intron_variant	rs43263176	-	MODIFIER	ENSBTAG00000012164	CP	1	BTA-49362-no-rs	0.4301	17690	0.34	0.22
CP	IH	1	118987694	G	intron_variant	rs43263177	-	MODIFIER	ENSBTAG00000002395	HPS3	-1	BTA-49362-no-rs	0.4301	17691	0.34	0.22
CP	IH	1	118987694	G	intron_variant	rs43263177	-	MODIFIER	ENSBTAG00000012164	CP	1	BTA-49362-no-rs	0.4301	17691	0.34	0.22
CP	IH	1	118987737	T	intron_variant	rs43263178	-	MODIFIER	ENSBTAG00000002395	HPS3	-1	BTA-49362-no-rs	0.7228	17734	0.43	0.24
CP	IH	1	118987737	T	intron_variant	rs43263178	-	MODIFIER	ENSBTAG00000012164	CP	1	BTA-49362-no-rs	0.7228	17734	0.43	0.24
CP	IH	1	118987748	A	intron_variant	rs43263179	-	MODIFIER	ENSBTAG00000002395	HPS3	-1	BTA-49362-no-rs	0.4318	17745	0.33	0.23
CP	IH	1	118987748	A	intron_variant	rs43263179	-	MODIFIER	ENSBTAG00000012164	CP	1	BTA-49362-no-rs	0.4318	17745	0.33	0.23
CP	IH	1	118987759	G	intron_variant	rs43263180	-	MODIFIER	ENSBTAG00000002395	HPS3	-1	BTA-49362-no-rs	0.4252	17756	0.34	0.23
CP	IH	1	118987759	G	intron_variant	rs43263180	-	MODIFIER	ENSBTAG00000012164	CP	1	BTA-49362-no-rs	0.4252	17756	0.34	0.23
CP	IH	1	118988072	G	intron_variant	rs43263181	-	MODIFIER	ENSBTAG00000002395	HPS3	-1	BTA-49362-no-rs	0.7407	18069	0.44	0.23
CP	IH	1	118988072	G	intron_variant	rs43263181	-	MODIFIER	ENSBTAG00000012164	CP	1	BTA-49362-no-rs	0.7407	18069	0.44	0.23
CP	IH	1	118988242	C	intron_variant	rs43263182	-	MODIFIER	ENSBTAG00000002395	HPS3	-1	BTA-49362-no-rs	0.7411	18239	0.43	0.23
CP	IH	1	118988242	C	synonymous_variant	rs43263182	-	LOW	ENSBTAG00000012164	CP	1	BTA-49362-no-rs	0.7411	18239	0.43	0.23
CP	IH	1	118988507	G	intron_variant	rs43263183	-	MODIFIER	ENSBTAG00000002395	HPS3	-1	BTA-49362-no-rs	0.4344	18504	0.34	0.22
CP	IH	1	118988507	G	intron_variant	rs43263183	-	MODIFIER	ENSBTAG00000012164	CP	1	BTA-49362-no-rs	0.4344	18504	0.34	0.22
CP	IH	1	118988563	C	intron_variant	rs43263184	-	MODIFIER	ENSBTAG00000002395	HPS3	-1	BTA-49362-no-rs	0.4344	18560	0.34	0.23
CP	IH	1	118988563	C	intron_variant	rs43263184	-	MODIFIER	ENSBTAG00000012164	CP	1	BTA-49362-no-rs	0.4344	18560	0.34	0.23
CP	IH	1	118988929	C	intron_variant	rs207859393	-	MODIFIER	ENSBTAG00000002395	HPS3	-1	BTA-49362-no-rs	0.7534	18926	0.44	0.23
CP	IH	1	118988929	C	intron_variant	rs207859393	-	MODIFIER	ENSBTAG00000012164	CP	1	BTA-49362-no-rs	0.7534	18926	0.44	0.23
CP	IH	1	118988986	T	intron_variant	rs43263185	-	MODIFIER	ENSBTAG00000002395	HPS3	-1	BTA-49362-no-rs	0.7589	18983	0.44	0.24
CP	IH	1	118988986	T	intron_variant	rs43263185	-	MODIFIER	ENSBTAG00000012164	CP	1	BTA-49362-no-rs	0.7589	18983	0.44	0.24
CP	IH	1	118989001	C	intron_variant	rs43263186	-	MODIFIER	ENSBTAG00000002395	HPS3	-1	BTA-49362-no-rs	0.7464	18998	0.44	0.24
CP	IH	1	118989001	C	intron_variant	rs43263186	-	MODIFIER	ENSBTAG00000012164	CP	1	BTA-49362-no-rs	0.7464	18998	0.44	0.24
CP	IH	1	118989107	G	intron_variant	rs43263187	-	MODIFIER	ENSBTAG00000002395	HPS3	-1	BTA-49362-no-rs	0.4347	19104	0.34	0.22
CP	IH	1	118989107	G	intron_variant	rs43263187	-	MODIFIER	ENSBTAG00000012164	CP	1	BTA-49362-no-rs	0.4347	19104	0.34	0.22
CP	IH	1	118989443	T	intron_variant	rs208129153	-	MODIFIER	ENSBTAG00000002395	HPS3	-1	BTA-49362-no-rs	0.7505	19440	0.45	0.24
CP	IH	1	118989443	T	intron_variant	rs208129153	-	MODIFIER	ENSBTAG00000012164	CP	1	BTA-49362-no-rs	0.7505	19440	0.45	0.24
CP	IH	1	118989448	A	intron_variant	rs209402438	-	MODIFIER	ENSBTAG00000002395	HPS3	-1	BTA-49362-no-rs	0.7550	19445	0.44	0.24
CP	IH	1	118989448	A	intron_variant	rs209402438	-	MODIFIER	ENSBTAG00000012164	CP	1	BTA-49362-no-rs	0.7550	19445	0.44	0.24
CP	IH	1	118989459	A	intron_variant	rs135663948	-	MODIFIER	ENSBTAG00000002395	HPS3	-1	BTA-49362-no-rs	0.7626	19456	0.45	0.23
CP	IH	1	118989459	A	intron_variant	rs135663948	-	MODIFIER	ENSBTAG00000012164	CP	1	BTA-49362-no-rs	0.7626	19456	0.45	0.23
CP	IH	1	118989473	T	intron_variant	rs210887905	-	MODIFIER	ENSBTAG00000002395	HPS3	-1	BTA-49362-no-rs	0.3710	19470	0.23	0.14
CP	IH	1	118989473	T	intron_variant	rs210887905	-	MODIFIER	ENSBTAG00000012164	CP	1	BTA-49362-no-rs	0.3710	19470	0.23	0.14
CP	IH	1	118989478	T	intron_variant	rs208081759	-	MODIFIER	ENSBTAG00000002395	HPS3	-1	BTA-49362-no-rs	0.7619	19475	0.44	0.24
CP	IH	1	118989478	T	intron_variant	rs208081759	-	MODIFIER	ENSBTAG00000012164	CP	1	BTA-49362-no-rs	0.7619	19475	0.44	0.24
CP	IH	1	118989655	T	intron_variant	rs110617933	-	MODIFIER	ENSBTAG00000002395	HPS3	-1	BTA-49362-no-rs	0.7389	19652	0.43	0.24
CP	IH	1	118989655	T	intron_variant	rs110617933	-	MODIFIER	ENSBTAG00000012164	CP	1	BTA-49362-no-rs	0.7389	19652	0.43	0.24
CP	IH	1	118989716	-	intron_variant	rs384794999	-	MODIFIER	ENSBTAG00000002395	HPS3	-1	BTA-49362-no-rs	0.7461	19713	0.43	0.23
CP	IH	1	118989716	-	intron_variant	rs384794999	-	MODIFIER	ENSBTAG00000012164	CP	1	BTA-49362-no-rs	0.7461	19713	0.43	0.23
CP	IH	1	118989727	G	intron_variant	rs208837850	-	MODIFIER	ENSBTAG00000002395	HPS3	-1	BTA-49362-no-rs	0.7461	19724	0.43	0.23
CP	IH	1	118989727	G	intron_variant	rs208837850	-	MODIFIER	ENSBTAG00000012164	CP	1	BTA-49362-no-rs	0.7461	19724	0.43	0.23
CP	IH	1	118989739	G	intron_variant	-	-	MODIFIER	ENSBTAG00000002395	HPS3	-1	BTA-49362-no-rs	0.7431	19736	0.43	0.22
CP	IH	1	118989739	G	intron_variant	-	-	MODIFIER	ENSBTAG00000012164	CP	1	BTA-49362-no-rs	0.7431	19736	0.43	0.22
CP	IH	1	118989881	A	intron_variant	rs209720384	-	MODIFIER	ENSBTAG00000002395	HPS3	-1	BTA-49362-no-rs	0.7361	19878	0.44	0.24
CP	IH	1	118989881	A	intron_variant	rs209720384	-	MODIFIER	ENSBTAG00000012164	CP	1	BTA-49362-no-rs	0.7361	19878	0.44	0.24
CP	IH	1	118989925	A	intron_variant	rs43263188	-	MODIFIER	ENSBTAG00000002395	HPS3	-1	BTA-49362-no-rs	0.7330	19922	0.44	0.25
CP	IH	1	118989925	A	intron_variant	rs43263188	-	MODIFIER	ENSBTAG00000012164	CP	1	BTA-49362-no-rs	0.7330	19922	0.44	0.25
CP	IH	1	118989933	T	intron_variant	-	-	MODIFIER	ENSBTAG00000002395	HPS3	-1	BTA-49362-no-rs	0.7254	19930	0.56	0.77
CP	IH	1	118989933	T	splice_region_variant,intron_variant	-	-	LOW	ENSBTAG00000012164	CP	1	BTA-49362-no-rs	0.7254	19930	0.56	0.77
CP	IH	1	118989934	G	intron_variant	-	-	MODIFIER	ENSBTAG00000002395	HPS3	-1	BTA-49362-no-rs	0.7393	19931	0.45	0.25
CP	IH	1	118989934	G	splice_region_variant,intron_variant	-	-	LOW	ENSBTAG00000012164	CP	1	BTA-49362-no-rs	0.7393	19931	0.45	0.25
CP	IH	1	118990043	G	intron_variant	rs43263190	-	MODIFIER	ENSBTAG00000002395	HPS3	-1	BTA-49362-no-rs	0.7326	20040	0.44	0.25
CP	IH	1	118990043	G	missense_variant	rs43263190	tolerated(1)	MODERATE	ENSBTAG00000012164	CP	1	BTA-49362-no-rs	0.7326	20040	0.44	0.25
CP	IH	1	118990274	-	intron_variant	-	-	MODIFIER	ENSBTAG00000002395	HPS3	-1	BTA-49362-no-rs	0.7488	20271	0.54	0.76
CP	IH	1	118990274	-	intron_variant	-	-	MODIFIER	ENSBTAG00000012164	CP	1	BTA-49362-no-rs	0.7488	20271	0.54	0.76
CP	IH	1	118990707	C	intron_variant	rs43263192	-	MODIFIER	ENSBTAG00000002395	HPS3	-1	BTA-49362-no-rs	0.7192	20704	0.44	0.22
CP	IH	1	118990707	C	intron_variant	rs43263192	-	MODIFIER	ENSBTAG00000012164	CP	1	BTA-49362-no-rs	0.7192	20704	0.44	0.22
CP	IH	1	118990772	G	intron_variant	-	-	MODIFIER	ENSBTAG00000002395	HPS3	-1	BTA-49362-no-rs	0.7445	20769	0.56	0.76
CP	IH	1	118990772	G	intron_variant	-	-	MODIFIER	ENSBTAG00000012164	CP	1	BTA-49362-no-rs	0.7445	20769	0.56	0.76
CP	IH	1	118990774	A	intron_variant	-	-	MODIFIER	ENSBTAG00000002395	HPS3	-1	BTA-49362-no-rs	0.7515	20771	0.46	0.24
CP	IH	1	118990774	A	intron_variant	-	-	MODIFIER	ENSBTAG00000012164	CP	1	BTA-49362-no-rs	0.7515	20771	0.46	0.24
CP	IH	1	118991731	-	intron_variant	rs384307310	-	MODIFIER	ENSBTAG00000002395	HPS3	-1	BTA-49362-no-rs	0.5375	21728	0.29	0.13
CP	IH	1	118991731	-	intron_variant	rs384307310	-	MODIFIER	ENSBTAG00000012164	CP	1	BTA-49362-no-rs	0.5375	21728	0.29	0.13
CP	IH	1	118992138	T	intron_variant	rs109456897	-	MODIFIER	ENSBTAG00000002395	HPS3	-1	BTA-49362-no-rs	0.5073	22135	0.29	0.15
CP	IH	1	118992138	T	intron_variant	rs109456897	-	MODIFIER	ENSBTAG00000012164	CP	1	BTA-49362-no-rs	0.5073	22135	0.29	0.15
CP	IH	1	118992159	C	intron_variant	rs108971679	-	MODIFIER	ENSBTAG00000002395	HPS3	-1	BTA-49362-no-rs	0.5082	22156	0.29	0.15
CP	IH	1	118992159	C	intron_variant	rs108971679	-	MODIFIER	ENSBTAG00000012164	CP	1	BTA-49362-no-rs	0.5082	22156	0.29	0.15
CP	IH	1	118992353	T	intron_variant	rs110086518	-	MODIFIER	ENSBTAG00000002395	HPS3	-1	BTA-49362-no-rs	0.3467	22350	0.22	0.13
CP	IH	1	118992353	T	intron_variant	rs110086518	-	MODIFIER	ENSBTAG00000012164	CP	1	BTA-49362-no-rs	0.3467	22350	0.22	0.13
CP	IH	1	118992429	A	intron_variant	rs381859704	-	MODIFIER	ENSBTAG00000002395	HPS3	-1	BTA-49362-no-rs	0.5341	22426	0.29	0.14
CP	IH	1	118992429	A	intron_variant	rs381859704	-	MODIFIER	ENSBTAG00000012164	CP	1	BTA-49362-no-rs	0.5341	22426	0.29	0.14
CP	IH	1	118992575	T	intron_variant	rs207712639	-	MODIFIER	ENSBTAG00000002395	HPS3	-1	BTA-49362-no-rs	0.3588	22572	0.22	0.14
CP	IH	1	118992575	T	intron_variant	rs207712639	-	MODIFIER	ENSBTAG00000012164	CP	1	BTA-49362-no-rs	0.3588	22572	0.22	0.14
CP	IH	1	118993142	G	intron_variant	rs43263196	-	MODIFIER	ENSBTAG00000002395	HPS3	-1	BTA-49362-no-rs	0.7563	23139	0.44	0.24
CP	IH	1	118993142	G	intron_variant	rs43263196	-	MODIFIER	ENSBTAG00000012164	CP	1	BTA-49362-no-rs	0.7563	23139	0.44	0.24
CP	IH	1	118993461	C	intron_variant	rs43263199	-	MODIFIER	ENSBTAG00000002395	HPS3	-1	BTA-49362-no-rs	0.7432	23458	0.44	0.24
CP	IH	1	118993461	C	intron_variant	rs43263199	-	MODIFIER	ENSBTAG00000012164	CP	1	BTA-49362-no-rs	0.7432	23458	0.44	0.24
CP	IH	1	118993661	C	intron_variant	rs43263200	-	MODIFIER	ENSBTAG00000002395	HPS3	-1	BTA-49362-no-rs	0.7362	23658	0.44	0.23
CP	IH	1	118993661	C	intron_variant	rs43263200	-	MODIFIER	ENSBTAG00000012164	CP	1	BTA-49362-no-rs	0.7362	23658	0.44	0.23
CP	IH	1	118993692	T	intron_variant	rs110268758	-	MODIFIER	ENSBTAG00000002395	HPS3	-1	BTA-49362-no-rs	0.3588	23689	0.22	0.14
CP	IH	1	118993692	T	intron_variant	rs110268758	-	MODIFIER	ENSBTAG00000012164	CP	1	BTA-49362-no-rs	0.3588	23689	0.22	0.14
CP	IH	1	118995039	T	intron_variant	rs209321393	-	MODIFIER	ENSBTAG00000002395	HPS3	-1	BTA-49362-no-rs	0.5438	25036	0.30	0.15
CP	IH	1	118995039	T	intron_variant	rs209321393	-	MODIFIER	ENSBTAG00000012164	CP	1	BTA-49362-no-rs	0.5438	25036	0.30	0.15
CP	IH	1	118995378	T	intron_variant	rs110059975	-	MODIFIER	ENSBTAG00000002395	HPS3	-1	BTA-49362-no-rs	0.5231	25375	0.29	0.14
CP	IH	1	118995378	T	intron_variant	rs110059975	-	MODIFIER	ENSBTAG00000012164	CP	1	BTA-49362-no-rs	0.5231	25375	0.29	0.14
CP	IH	1	118995986	G	intron_variant	rs208363274	-	MODIFIER	ENSBTAG00000012164	CP	1	BTA-49362-no-rs	0.5452	25983	0.30	0.15
CP	IH	1	118995986	G	intron_variant;downstream_gene_variant	rs208363274	-	MODIFIER	ENSBTAG00000002395	HPS3	-1	BTA-49362-no-rs	0.5452	25983	0.30	0.15
CP	IH	1	118996772	G	downstream_gene_variant;intron_variant	rs43263201	-	MODIFIER	ENSBTAG00000002395	HPS3	-1	BTA-49362-no-rs	0.7458	26769	0.44	0.24
CP	IH	1	118996772	G	intron_variant	rs43263201	-	MODIFIER	ENSBTAG00000012164	CP	1	BTA-49362-no-rs	0.7458	26769	0.44	0.24
CP	IH	1	118997199	C	intron_variant	rs43263203	-	MODIFIER	ENSBTAG00000012164	CP	1	BTA-49362-no-rs	0.5397	27196	0.49	0.25
CP	IH	1	118997199	C	intron_variant;downstream_gene_variant	rs43263203	-	MODIFIER	ENSBTAG00000002395	HPS3	-1	BTA-49362-no-rs	0.5397	27196	0.49	0.25
CP	IH	1	118997209	T	intron_variant	rs43263204	-	MODIFIER	ENSBTAG00000012164	CP	1	BTA-49362-no-rs	0.5475	27206	0.49	0.24
CP	IH	1	118997209	T	intron_variant;downstream_gene_variant	rs43263204	-	MODIFIER	ENSBTAG00000002395	HPS3	-1	BTA-49362-no-rs	0.5475	27206	0.49	0.24
CP	IH	1	118997460	T	intron_variant	rs207980937	-	MODIFIER	ENSBTAG00000012164	CP	1	BTA-49362-no-rs	0.3515	27457	0.41	0.15
CP	IH	1	118997460	T	intron_variant;downstream_gene_variant	rs207980937	-	MODIFIER	ENSBTAG00000002395	HPS3	-1	BTA-49362-no-rs	0.3515	27457	0.41	0.15
CP	IH	1	118998306	T	downstream_gene_variant;intron_variant	rs110608343	-	MODIFIER	ENSBTAG00000002395	HPS3	-1	BTA-49362-no-rs	0.7445	28303	0.44	0.24
CP	IH	1	118998306	T	intron_variant	rs110608343	-	MODIFIER	ENSBTAG00000012164	CP	1	BTA-49362-no-rs	0.7445	28303	0.44	0.24
CP	IH	1	118998338	T	intron_variant	rs43263205	-	MODIFIER	ENSBTAG00000012164	CP	1	BTA-49362-no-rs	0.7363	28335	0.44	0.23
CP	IH	1	118998338	T	intron_variant;downstream_gene_variant	rs43263205	-	MODIFIER	ENSBTAG00000002395	HPS3	-1	BTA-49362-no-rs	0.7363	28335	0.44	0.23
CP	IH	1	118998583	A	downstream_gene_variant;intron_variant	rs208256016	-	MODIFIER	ENSBTAG00000002395	HPS3	-1	BTA-49362-no-rs	0.3033	28580	0.32	0.03
CP	IH	1	118998583	A	synonymous_variant	rs208256016	-	LOW	ENSBTAG00000012164	CP	1	BTA-49362-no-rs	0.3033	28580	0.32	0.03
CP	IH	1	118998929	A	intron_variant;downstream_gene_variant	rs210149968	-	MODIFIER	ENSBTAG00000002395	HPS3	-1	BTA-49362-no-rs	0.3111	28926	0.32	0.03
CP	IH	1	118998929	A	intron_variant;downstream_gene_variant	rs210149968	-	MODIFIER	ENSBTAG00000012164	CP	1	BTA-49362-no-rs	0.3111	28926	0.32	0.03
CP	IH	1	119000675	G	downstream_gene_variant;intron_variant	rs208429035	-	MODIFIER	ENSBTAG00000002395	HPS3	-1	BTA-49362-no-rs	0.3072	30672	0.33	0.04
CP	IH	1	119000675	G	intron_variant;downstream_gene_variant	rs208429035	-	MODIFIER	ENSBTAG00000012164	CP	1	BTA-49362-no-rs	0.3072	30672	0.33	0.04
CP	IS	1	119005070	C	downstream_gene_variant;3_prime_UTR_variant;intron_variant	rs43263213	-	MODIFIER	ENSBTAG00000002395	HPS3	-1	BovineHD0100034017	0.5245	-184535	0.12	0.40
CP	IS	1	119005070	C	intron_variant;downstream_gene_variant	rs43263213	-	MODIFIER	ENSBTAG00000012164	CP	1	BovineHD0100034017	0.5245	-184535	0.12	0.40
CP	IS	1	119005899	C	intron_variant	rs43263214	-	MODIFIER	ENSBTAG00000002395	HPS3	-1	BovineHD0100034017	0.4947	-183706	0.70	0.56
CP	IS	1	119005899	C	intron_variant;downstream_gene_variant	rs43263214	-	MODIFIER	ENSBTAG00000012164	CP	1	BovineHD0100034017	0.4947	-183706	0.70	0.56
CP	IS	1	119005960	T	intron_variant	rs43263215	-	MODIFIER	ENSBTAG00000002395	HPS3	-1	BovineHD0100034017	0.5372	-183645	0.86	0.57
CP	IS	1	119005960	T	intron_variant;downstream_gene_variant	rs43263215	-	MODIFIER	ENSBTAG00000012164	CP	1	BovineHD0100034017	0.5372	-183645	0.86	0.57
CP	IS	1	119005961	G	downstream_gene_variant;intron_variant	rs43263216	-	MODIFIER	ENSBTAG00000012164	CP	1	BovineHD0100034017	0.5372	-183644	0.86	0.57
CP	IS	1	119005961	G	intron_variant	rs43263216	-	MODIFIER	ENSBTAG00000002395	HPS3	-1	BovineHD0100034017	0.5372	-183644	0.86	0.57
CP	IS	1	119012650	C	downstream_gene_variant	rs210410100	-	MODIFIER	ENSBTAG00000012164	CP	1	BovineHD0100034017	0.4616	-176955	0.23	0.56
CP	IS	1	119012650	C	intron_variant	rs210410100	-	MODIFIER	ENSBTAG00000002395	HPS3	-1	BovineHD0100034017	0.4616	-176955	0.23	0.56
CP	IS	1	119016038	A	downstream_gene_variant	rs209732186	-	MODIFIER	ENSBTAG00000012164	CP	1	BovineHD0100034017	0.4798	-173567	0.18	0.42
CP	IS	1	119016038	A	intron_variant	rs209732186	-	MODIFIER	ENSBTAG00000002395	HPS3	-1	BovineHD0100034017	0.4798	-173567	0.18	0.42
CP	IS	1	119018824	A	intron_variant	rs211411700	-	MODIFIER	ENSBTAG00000002395	HPS3	-1	BovineHD0100034017	0.4868	-170781	0.17	0.41
CP	IS	1	119020792	G	intron_variant	rs109251586	-	MODIFIER	ENSBTAG00000002395	HPS3	-1	BovineHD0100034017	0.5573	-168813	0.17	0.41
CP	IH	1	119021694	G	intron_variant	rs43262055	-	MODIFIER	ENSBTAG00000002395	HPS3	-1	BTA-49362-no-rs	0.3261	51691	0.77	0.82
CP	IS	1	119022557	C	intron_variant	rs110362050	-	MODIFIER	ENSBTAG00000002395	HPS3	-1	BovineHD0100034017	0.5332	-167048	0.17	0.41
CP	IS	1	119023523	T	intron_variant	rs209055367	-	MODIFIER	ENSBTAG00000002395	HPS3	-1	BovineHD0100034017	0.5055	-166082	0.17	0.41
CP	IS	1	119024720	A	intron_variant	rs207882720	-	MODIFIER	ENSBTAG00000002395	HPS3	-1	BovineHD0100034017	0.5525	-164885	0.18	0.41
CP	IH	1	119027006	A	intron_variant	rs109168774	-	MODIFIER	ENSBTAG00000002395	HPS3	-1	BTA-49362-no-rs	0.3999	57003	0.68	0.72
CP	IS	1	119035802	A	intron_variant	rs378979796	-	MODIFIER	ENSBTAG00000002395	HPS3	-1	BovineHD0100034017	0.4381	-153803	0.00	0.26
CP	IS	1	119036283	T	intron_variant	rs17871293	-	MODIFIER	ENSBTAG00000002395	HPS3	-1	BovineHD0100034017	0.5525	-153322	0.18	0.41
CP	IS	1	119045679	T	intron_variant	rs211621465	-	MODIFIER	ENSBTAG00000002395	HPS3	-1	BovineHD0100034017	0.4838	-143926	0.17	0.43
CP	IS	1	119047199	G	upstream_gene_variant	rs384472091	-	MODIFIER	ENSBTAG00000002395	HPS3	-1	BovineHD0100034017	0.5024	-142406	0.18	0.42
CP	IS	1	119047924	C	upstream_gene_variant	rs384248518	-	MODIFIER	ENSBTAG00000002395	HPS3	-1	BovineHD0100034017	0.5024	-141681	0.18	0.42
CP	IH	1	119051392	C	intergenic_variant	rs211355139	-	MODIFIER	-	-	-	BTA-49362-no-rs	0.3593	81389	0.68	0.74
CP	IH	1	119055772	C	intergenic_variant	rs134686661	-	MODIFIER	-	-	-	BTA-49362-no-rs	0.3319	85769	0.67	0.73
CP	IH	1	119057380	T	intergenic_variant	rs133719336	-	MODIFIER	-	-	-	BTA-49362-no-rs	0.3606	87377	0.67	0.71
CP	IH	1	119058777	G	intergenic_variant	rs384153453	-	MODIFIER	-	-	-	BTA-49362-no-rs	0.3473	88774	0.67	0.72
CP	IS	1	119061209	T	intergenic_variant	rs110775199	-	MODIFIER	-	-	-	BovineHD0100034017	0.5267	-128396	0.18	0.41
CP	IS	1	119061396	G	intergenic_variant	rs109062628	-	MODIFIER	-	-	-	BovineHD0100034017	0.5429	-128209	0.18	0.42
CP	IS	1	119062311	G	intergenic_variant	rs109966112	-	MODIFIER	-	-	-	BovineHD0100034017	0.3755	-127294	0.20	0.41
CP	IS	1	119063387	C	intergenic_variant	rs136844473	-	MODIFIER	-	-	-	BovineHD0100034017	0.4806	-126218	0.59	0.58
CP	IH	1	119063570	-	intergenic_variant	rs445145768	-	MODIFIER	-	-	-	BTA-49362-no-rs	0.3192	93567	0.34	0.11
CP	IS	1	119064125	A	intergenic_variant	rs208152360	-	MODIFIER	-	-	-	BovineHD0100034017	0.5462	-125480	0.18	0.39
CP	IS	1	119065550	-	intergenic_variant	rs384470431	-	MODIFIER	-	-	-	BovineHD0100034017	0.5382	-124055	0.18	0.38
CP	IS	1	119069968	A	upstream_gene_variant	rs135108498	-	MODIFIER	ENSBTAG00000019704	HLTF	1	BovineHD0100034017	0.4720	-119637	0.62	0.62
CP	IS	1	119071462	G	upstream_gene_variant	rs209912725	-	MODIFIER	ENSBTAG00000019704	HLTF	1	BovineHD0100034017	0.5462	-118143	0.18	0.39
CP	IS	1	119071939	T	upstream_gene_variant	rs132950657	-	MODIFIER	ENSBTAG00000019704	HLTF	1	BovineHD0100034017	0.4311	-117666	0.52	0.53
CP	IS	1	119073821	C	upstream_gene_variant	rs210722566	-	MODIFIER	ENSBTAG00000019704	HLTF	1	BovineHD0100034017	0.5117	-115784	0.18	0.38
CP	IS	1	119075797	TGATG	intron_variant	rs380727912	-	MODIFIER	ENSBTAG00000019704	HLTF	1	BovineHD0100034017	0.3037	-113808	0.19	0.54
CP	IS	1	119075824	T	intron_variant	rs207588582	-	MODIFIER	ENSBTAG00000019704	HLTF	1	BovineHD0100034017	0.3037	-113781	0.19	0.54
CP	IS	1	119077760	C	intron_variant	rs208136766	-	MODIFIER	ENSBTAG00000019704	HLTF	1	BovineHD0100034017	0.3200	-111845	0.19	0.53
CP	IH	1	119097686	G	intron_variant	rs133789247	-	MODIFIER	ENSBTAG00000019704	HLTF	1	BTA-49362-no-rs	0.3047	127683	0.35	0.10
CP	IS	1	119105057	T	intron_variant	rs109454376	-	MODIFIER	ENSBTAG00000019704	HLTF	1	BovineHD0100034017	0.3170	-84548	0.19	0.58
CP	IH	1	119111151	A	intron_variant	rs211057660	-	MODIFIER	ENSBTAG00000019704	HLTF	1	BTA-49362-no-rs	0.3266	141148	0.34	0.01
CP	IS	1	119122668	-	intron_variant	rs379351066	-	MODIFIER	ENSBTAG00000019704	HLTF	1	BovineHD0100034017	0.3874	-66937	0.00	0.25
CP	IS	1	119129924	CTC	intron_variant	rs521607256	-	MODIFIER	ENSBTAG00000019704	HLTF	1	BovineHD0100034017	0.3063	-59681	0.15	0.52
CP	IS	1	119131213	A	intron_variant	rs379536549	-	MODIFIER	ENSBTAG00000019704	HLTF	1	BovineHD0100034017	0.5668	-58392	0.15	0.45
CP	IS	1	119147276	-	downstream_gene_variant	rs383980169	-	MODIFIER	ENSBTAG00000001721	GYG1	-1	BovineHD0100034017	0.6407	-42329	0.23	0.44
CP	IS	1	119148081	C	downstream_gene_variant	rs210278246	-	MODIFIER	ENSBTAG00000001721	GYG1	-1	BovineHD0100034017	0.6244	-41524	0.19	0.37
CP	IS	1	119148897	C	downstream_gene_variant	rs208713715	-	MODIFIER	ENSBTAG00000001721	GYG1	-1	BovineHD0100034017	0.6330	-40708	0.20	0.37
CP	IS	1	119150307	-	downstream_gene_variant	rs382812793	-	MODIFIER	ENSBTAG00000001721	GYG1	-1	BovineHD0100034017	0.3488	-39298	0.22	0.57
CP	IS	1	119151202	C	synonymous_variant	rs41608018	-	LOW	ENSBTAG00000001721	GYG1	-1	BovineHD0100034017	0.3472	-38403	0.54	0.59
CP	IS	1	119152046	C	intron_variant	rs109694401	-	MODIFIER	ENSBTAG00000001721	GYG1	-1	BovineHD0100034017	0.3390	-37559	0.61	0.58
CP	IS	1	119152119	T	intron_variant	rs378977482	-	MODIFIER	ENSBTAG00000001721	GYG1	-1	BovineHD0100034017	0.6286	-37486	0.27	0.37
CP	IS	1	119152185	T	intron_variant	rs209517368	-	MODIFIER	ENSBTAG00000001721	GYG1	-1	BovineHD0100034017	0.6633	-37420	0.27	0.37
CP	IS	1	119152423	T	intron_variant	rs211347902	-	MODIFIER	ENSBTAG00000001721	GYG1	-1	BovineHD0100034017	0.6376	-37182	0.27	0.38
CP	IS	1	119152480	G	intron_variant	rs208821793	-	MODIFIER	ENSBTAG00000001721	GYG1	-1	BovineHD0100034017	0.6493	-37125	0.60	0.46
CP	IS	1	119152505	T	intron_variant	rs210670369	-	MODIFIER	ENSBTAG00000001721	GYG1	-1	BovineHD0100034017	0.6038	-37100	0.27	0.37
CP	IS	1	119152553	T	intron_variant	rs134450534	-	MODIFIER	ENSBTAG00000001721	GYG1	-1	BovineHD0100034017	0.6585	-37052	0.26	0.37
CP	IS	1	119152635	G	intron_variant	rs209332302	-	MODIFIER	ENSBTAG00000001721	GYG1	-1	BovineHD0100034017	0.6554	-36970	0.27	0.37
CP	IS	1	119152719	T	intron_variant	rs210132561	-	MODIFIER	ENSBTAG00000001721	GYG1	-1	BovineHD0100034017	0.6908	-36886	0.59	0.45
CP	IS	1	119152734	C	intron_variant	rs207677548	-	MODIFIER	ENSBTAG00000001721	GYG1	-1	BovineHD0100034017	0.6451	-36871	0.58	0.43
CP	IS	1	119152758	G	intron_variant	rs380880577	-	MODIFIER	ENSBTAG00000001721	GYG1	-1	BovineHD0100034017	0.5681	-36847	0.24	0.34
CP	IS	1	119152776	C	intron_variant	rs382900799	-	MODIFIER	ENSBTAG00000001721	GYG1	-1	BovineHD0100034017	0.5789	-36829	0.58	0.42
CP	IS	1	119152908	C	intron_variant	rs381487252	-	MODIFIER	ENSBTAG00000001721	GYG1	-1	BovineHD0100034017	0.6343	-36697	0.60	0.46
CP	IS	1	119153193	T	intron_variant	rs210870682	-	MODIFIER	ENSBTAG00000001721	GYG1	-1	BovineHD0100034017	0.6425	-36412	0.27	0.38
CP	IS	1	119153216	G	intron_variant	rs207794610	-	MODIFIER	ENSBTAG00000001721	GYG1	-1	BovineHD0100034017	0.6124	-36389	0.27	0.38
CP	IS	1	119153277	G	intron_variant	rs41604472	-	MODIFIER	ENSBTAG00000001721	GYG1	-1	BovineHD0100034017	0.6038	-36328	0.27	0.37
CP	IS	1	119153936	A	intron_variant	rs385441782	-	MODIFIER	ENSBTAG00000001721	GYG1	-1	BovineHD0100034017	0.6671	-35669	0.60	0.46
CP	IS	1	119154368	G	intron_variant	rs383347430,rs876274138	-	MODIFIER	ENSBTAG00000001721	GYG1	-1	BovineHD0100034017	0.5573	-35237	0.27	0.38
CP	IS	1	119154546	C	intron_variant	rs378587064	-	MODIFIER	ENSBTAG00000001721	GYG1	-1	BovineHD0100034017	0.6484	-35059	0.27	0.38
CP	IS	1	119154722	T	intron_variant	-	-	MODIFIER	ENSBTAG00000001721	GYG1	-1	BovineHD0100034017	0.5686	-34883	0.27	0.36
CP	IS	1	119154735	T	intron_variant	-	-	MODIFIER	ENSBTAG00000001721	GYG1	-1	BovineHD0100034017	0.5595	-34870	0.27	0.35
CP	IS	1	119154849	G	intron_variant	-	-	MODIFIER	ENSBTAG00000001721	GYG1	-1	BovineHD0100034017	0.6244	-34756	0.27	0.36
CP	IS	1	119154879	T	intron_variant	-	-	MODIFIER	ENSBTAG00000001721	GYG1	-1	BovineHD0100034017	0.5989	-34726	0.27	0.36
CP	IS	1	119155029	A	intron_variant	rs382104600	-	MODIFIER	ENSBTAG00000001721	GYG1	-1	BovineHD0100034017	0.6272	-34576	0.27	0.37
CP	IS	1	119155291	G	intron_variant	rs136364905	-	MODIFIER	ENSBTAG00000001721	GYG1	-1	BovineHD0100034017	0.6080	-34314	0.27	0.37
CP	IS	1	119155873	T	intron_variant	rs109954048	-	MODIFIER	ENSBTAG00000001721	GYG1	-1	BovineHD0100034017	0.6572	-33732	0.61	0.47
CP	IS	1	119155945	T	intron_variant	rs210617412	-	MODIFIER	ENSBTAG00000001721	GYG1	-1	BovineHD0100034017	0.6080	-33660	0.27	0.37
CP	IS	1	119155966	C	intron_variant	rs208327898	-	MODIFIER	ENSBTAG00000001721	GYG1	-1	BovineHD0100034017	0.5924	-33639	0.27	0.36
CP	IS	1	119156167	C	intron_variant	rs109157275	-	MODIFIER	ENSBTAG00000001721	GYG1	-1	BovineHD0100034017	0.5877	-33438	0.27	0.37
CP	IS	1	119156326	A	intron_variant	rs211012973	-	MODIFIER	ENSBTAG00000001721	GYG1	-1	BovineHD0100034017	0.5935	-33279	0.28	0.37
CP	IS	1	119156440	T	intron_variant	rs209762383	-	MODIFIER	ENSBTAG00000001721	GYG1	-1	BovineHD0100034017	0.6585	-33165	0.27	0.37
CP	IS	1	119156512	A	intron_variant	rs384531848	-	MODIFIER	ENSBTAG00000001721	GYG1	-1	BovineHD0100034017	0.6227	-33093	0.27	0.37
CP	IS	1	119156602	C	intron_variant	rs378967329	-	MODIFIER	ENSBTAG00000001721	GYG1	-1	BovineHD0100034017	0.6227	-33003	0.27	0.36
CP	IS	1	119156627	T	intron_variant	rs382104395	-	MODIFIER	ENSBTAG00000001721	GYG1	-1	BovineHD0100034017	0.6126	-32978	0.27	0.36
CP	IS	1	119156831	T	intron_variant	rs109474676	-	MODIFIER	ENSBTAG00000001721	GYG1	-1	BovineHD0100034017	0.6376	-32774	0.28	0.38
CP	IS	1	119156854	T	intron_variant	rs382496615	-	MODIFIER	ENSBTAG00000001721	GYG1	-1	BovineHD0100034017	0.6272	-32751	0.27	0.37
CP	IS	1	119156902	T	intron_variant	rs385595184	-	MODIFIER	ENSBTAG00000001721	GYG1	-1	BovineHD0100034017	0.6184	-32703	0.27	0.36
CP	IS	1	119157171	G	intron_variant	rs716243967	-	MODIFIER	ENSBTAG00000001721	GYG1	-1	BovineHD0100034017	0.6356	-32434	0.26	0.36
CP	IS	1	119157199	C	intron_variant	rs384895029	-	MODIFIER	ENSBTAG00000001721	GYG1	-1	BovineHD0100034017	0.6299	-32406	0.25	0.35
CP	IS	1	119157372	G	intron_variant	rs382637676	-	MODIFIER	ENSBTAG00000001721	GYG1	-1	BovineHD0100034017	0.6707	-32233	0.60	0.44
CP	IS	1	119157619	G	intron_variant	rs110109342	-	MODIFIER	ENSBTAG00000001721	GYG1	-1	BovineHD0100034017	0.6080	-31986	0.27	0.36
CP	IS	1	119157782	G	intron_variant	rs137087204	-	MODIFIER	ENSBTAG00000001721	GYG1	-1	BovineHD0100034017	0.6425	-31823	0.27	0.38
CP	IS	1	119157852	G	intron_variant	rs211569223	-	MODIFIER	ENSBTAG00000001721	GYG1	-1	BovineHD0100034017	0.6272	-31753	0.27	0.37
CP	IS	1	119157855	T	intron_variant	rs109023782	-	MODIFIER	ENSBTAG00000001721	GYG1	-1	BovineHD0100034017	0.6124	-31750	0.27	0.38
CP	IS	1	119157906	G	intron_variant	rs209620809	-	MODIFIER	ENSBTAG00000001721	GYG1	-1	BovineHD0100034017	0.6184	-31699	0.27	0.37
CP	IS	1	119157915	T	intron_variant	rs210154750	-	MODIFIER	ENSBTAG00000001721	GYG1	-1	BovineHD0100034017	0.6272	-31690	0.27	0.37
CP	IS	1	119157929	G	intron_variant	rs211216550	-	MODIFIER	ENSBTAG00000001721	GYG1	-1	BovineHD0100034017	0.6272	-31676	0.27	0.37
CP	IS	1	119158053	G	intron_variant	rs208656257	-	MODIFIER	ENSBTAG00000001721	GYG1	-1	BovineHD0100034017	0.5767	-31552	0.27	0.37
CP	IS	1	119158338	G	intron_variant	rs211586801	-	MODIFIER	ENSBTAG00000001721	GYG1	-1	BovineHD0100034017	0.6483	-31267	0.27	0.37
CP	IS	1	119158355	G	intron_variant	rs211615772	-	MODIFIER	ENSBTAG00000001721	GYG1	-1	BovineHD0100034017	0.6483	-31250	0.27	0.37
CP	IS	1	119158599	C	intron_variant	rs135468654	-	MODIFIER	ENSBTAG00000001721	GYG1	-1	BovineHD0100034017	0.6526	-31006	0.61	0.46
CP	IS	1	119158629	C	intron_variant	rs43261021	-	MODIFIER	ENSBTAG00000001721	GYG1	-1	BovineHD0100034017	0.3558	-30976	0.93	0.69
CP	IS	1	119158724	A	intron_variant	rs209919601	-	MODIFIER	ENSBTAG00000001721	GYG1	-1	BovineHD0100034017	0.6530	-30881	0.27	0.37
CP	IS	1	119158805	T	intron_variant	rs382417691	-	MODIFIER	ENSBTAG00000001721	GYG1	-1	BovineHD0100034017	0.6429	-30800	0.27	0.37
CP	IS	1	119159515	A	intron_variant	rs210130842	-	MODIFIER	ENSBTAG00000001721	GYG1	-1	BovineHD0100034017	0.6286	-30090	0.28	0.37
CP	IS	1	119159624	T	intron_variant	rs210112945	-	MODIFIER	ENSBTAG00000001721	GYG1	-1	BovineHD0100034017	0.6425	-29981	0.27	0.38
CP	IS	1	119159629	C	intron_variant	rs207977414	-	MODIFIER	ENSBTAG00000001721	GYG1	-1	BovineHD0100034017	0.6205	-29976	0.61	0.47
CP	IS	1	119159805	T	intron_variant	rs209173290	-	MODIFIER	ENSBTAG00000001721	GYG1	-1	BovineHD0100034017	0.6376	-29800	0.27	0.38
CP	IS	1	119159898	C	intron_variant	rs210568138	-	MODIFIER	ENSBTAG00000001721	GYG1	-1	BovineHD0100034017	0.6376	-29707	0.27	0.38
CP	IS	1	119159955	G	intron_variant	rs110341185	-	MODIFIER	ENSBTAG00000001721	GYG1	-1	BovineHD0100034017	0.6376	-29650	0.27	0.37
CP	IS	1	119159970	G	intron_variant	rs110826376	-	MODIFIER	ENSBTAG00000001721	GYG1	-1	BovineHD0100034017	0.6572	-29635	0.61	0.46
CP	IS	1	119160118	G	intron_variant	rs209338552	-	MODIFIER	ENSBTAG00000001721	GYG1	-1	BovineHD0100034017	0.6230	-29487	0.26	0.37
CP	IS	1	119160173	T	intron_variant	rs210747719	-	MODIFIER	ENSBTAG00000001721	GYG1	-1	BovineHD0100034017	0.6496	-29432	0.27	0.36
CP	IS	1	119160250	C	intron_variant	rs110175771	-	MODIFIER	ENSBTAG00000001721	GYG1	-1	BovineHD0100034017	0.6749	-29355	0.60	0.46
CP	IS	1	119160282	A	intron_variant	rs211150853	-	MODIFIER	ENSBTAG00000001721	GYG1	-1	BovineHD0100034017	0.6185	-29323	0.27	0.38
CP	IS	1	119160328	A	intron_variant	rs208127979	-	MODIFIER	ENSBTAG00000001721	GYG1	-1	BovineHD0100034017	0.6425	-29277	0.27	0.38
CP	IS	1	119160561	G	intron_variant	rs210387961	-	MODIFIER	ENSBTAG00000001721	GYG1	-1	BovineHD0100034017	0.6038	-29044	0.27	0.37
CP	IS	1	119160568	G	intron_variant	rs108971066	-	MODIFIER	ENSBTAG00000001721	GYG1	-1	BovineHD0100034017	0.6038	-29037	0.27	0.37
CP	IS	1	119160714	A	intron_variant	rs208533955	-	MODIFIER	ENSBTAG00000001721	GYG1	-1	BovineHD0100034017	0.6100	-28891	0.27	0.37
CP	IS	1	119161006	T	intron_variant	rs209695621	-	MODIFIER	ENSBTAG00000001721	GYG1	-1	BovineHD0100034017	0.6279	-28599	0.60	0.45
CP	IS	1	119161048	T	intron_variant	rs211464535	-	MODIFIER	ENSBTAG00000001721	GYG1	-1	BovineHD0100034017	0.5756	-28557	0.27	0.37
CP	IS	1	119161377	C	intron_variant	rs136026255	-	MODIFIER	ENSBTAG00000001721	GYG1	-1	BovineHD0100034017	0.6243	-28228	0.60	0.46
CP	IS	1	119161426	C	intron_variant	rs210604975	-	MODIFIER	ENSBTAG00000001721	GYG1	-1	BovineHD0100034017	0.6234	-28179	0.61	0.46
CP	IS	1	119161558	T	intron_variant	rs211503086	-	MODIFIER	ENSBTAG00000001721	GYG1	-1	BovineHD0100034017	0.6493	-28047	0.61	0.46
CP	IS	1	119161573	T	intron_variant	rs208733680	-	MODIFIER	ENSBTAG00000001721	GYG1	-1	BovineHD0100034017	0.6170	-28032	0.27	0.38
CP	IS	1	119161916	G	intron_variant	rs133240693	-	MODIFIER	ENSBTAG00000001721	GYG1	-1	BovineHD0100034017	0.6394	-27689	0.60	0.45
CP	IS	1	119162431	G	intron_variant	rs209686951	-	MODIFIER	ENSBTAG00000001721	GYG1	-1	BovineHD0100034017	0.6585	-27174	0.27	0.37
CP	IS	1	119162459	T	intron_variant	rs210233768	-	MODIFIER	ENSBTAG00000001721	GYG1	-1	BovineHD0100034017	0.6454	-27146	0.27	0.36
CP	IS	1	119162631	AA	intron_variant	rs451721878	-	MODIFIER	ENSBTAG00000001721	GYG1	-1	BovineHD0100034017	0.5782	-26974	0.52	0.37
CP	IS	1	119162664	C	intron_variant	rs134550671	-	MODIFIER	ENSBTAG00000001721	GYG1	-1	BovineHD0100034017	0.6394	-26941	0.59	0.45
CP	IS	1	119163055	T	intron_variant	rs210845711	-	MODIFIER	ENSBTAG00000001721	GYG1	-1	BovineHD0100034017	0.5700	-26550	0.27	0.38
CP	IS	1	119163071	-	intron_variant	rs384534955	-	MODIFIER	ENSBTAG00000001721	GYG1	-1	BovineHD0100034017	0.5556	-26534	0.27	0.37
CP	IS	1	119163345	C	intron_variant	rs29003269	-	MODIFIER	ENSBTAG00000001721	GYG1	-1	BovineHD0100034017	0.5610	-26260	0.60	0.46
CP	IS	1	119163593	A	intron_variant	rs209180697	-	MODIFIER	ENSBTAG00000001721	GYG1	-1	BovineHD0100034017	0.6304	-26012	0.61	0.46
CP	IS	1	119163610	G	intron_variant	rs211101463	-	MODIFIER	ENSBTAG00000001721	GYG1	-1	BovineHD0100034017	0.6479	-25995	0.60	0.46
CP	IS	1	119163840	A	intron_variant	rs211155433	-	MODIFIER	ENSBTAG00000001721	GYG1	-1	BovineHD0100034017	0.5960	-25765	0.27	0.37
CP	IS	1	119163863	G	intron_variant	rs136149193	-	MODIFIER	ENSBTAG00000001721	GYG1	-1	BovineHD0100034017	0.6521	-25742	0.60	0.45
CP	IS	1	119164888	T	intron_variant	rs209596112	-	MODIFIER	ENSBTAG00000001721	GYG1	-1	BovineHD0100034017	0.6377	-24717	0.61	0.46
CP	IS	1	119165019	A	intron_variant	rs211045158	-	MODIFIER	ENSBTAG00000001721	GYG1	-1	BovineHD0100034017	0.6554	-24586	0.27	0.37
CP	IS	1	119165351	A	intron_variant	rs209025623	-	MODIFIER	ENSBTAG00000001721	GYG1	-1	BovineHD0100034017	0.6356	-24254	0.27	0.36
CP	IS	1	119165733	A	intron_variant	rs43261024	-	MODIFIER	ENSBTAG00000001721	GYG1	-1	BovineHD0100034017	0.3655	-23872	0.93	0.69
CP	IS	1	119165850	G	intron_variant	rs211522827	-	MODIFIER	ENSBTAG00000001721	GYG1	-1	BovineHD0100034017	0.6496	-23755	0.27	0.36
CP	IS	1	119166104	T	intron_variant	rs209013904	-	MODIFIER	ENSBTAG00000001721	GYG1	-1	BovineHD0100034017	0.6184	-23501	0.27	0.37
CP	IS	1	119166464	AGG	intron_variant	rs459094554	-	MODIFIER	ENSBTAG00000001721	GYG1	-1	BovineHD0100034017	0.6111	-23141	0.57	0.43
CP	IS	1	119166683	T	intron_variant	rs137405174	-	MODIFIER	ENSBTAG00000001721	GYG1	-1	BovineHD0100034017	0.6436	-22922	0.60	0.46
CP	IS	1	119166819	C	intron_variant	rs211527546	-	MODIFIER	ENSBTAG00000001721	GYG1	-1	BovineHD0100034017	0.6389	-22786	0.27	0.37
CP	IS	1	119167051	T	intron_variant	rs208710931	-	MODIFIER	ENSBTAG00000001721	GYG1	-1	BovineHD0100034017	0.6425	-22554	0.27	0.38
CP	IS	1	119167283	T	intron_variant	rs135995660	-	MODIFIER	ENSBTAG00000001721	GYG1	-1	BovineHD0100034017	0.6454	-22322	0.60	0.46
CP	IS	1	119167340	-	intron_variant	rs379802323	-	MODIFIER	ENSBTAG00000001721	GYG1	-1	BovineHD0100034017	0.5859	-22265	0.27	0.37
CP	IS	1	119167342	G	intron_variant	rs209679491	-	MODIFIER	ENSBTAG00000001721	GYG1	-1	BovineHD0100034017	0.5859	-22263	0.27	0.37
CP	IS	1	119167535	A	intron_variant	rs207912069	-	MODIFIER	ENSBTAG00000001721	GYG1	-1	BovineHD0100034017	0.6376	-22070	0.27	0.38
CP	IS	1	119167620	A	intron_variant	rs209832910	-	MODIFIER	ENSBTAG00000001721	GYG1	-1	BovineHD0100034017	0.6330	-21985	0.27	0.37
CP	IS	1	119167646	T	intron_variant	rs210477369	-	MODIFIER	ENSBTAG00000001721	GYG1	-1	BovineHD0100034017	0.6330	-21959	0.27	0.37
CP	IS	1	119167710	C	intron_variant	rs209442159	-	MODIFIER	ENSBTAG00000001721	GYG1	-1	BovineHD0100034017	0.6330	-21895	0.27	0.37
CP	IS	1	119168629	T	intron_variant	rs109649019	-	MODIFIER	ENSBTAG00000001721	GYG1	-1	BovineHD0100034017	0.5899	-20976	0.27	0.37
CP	IS	1	119168719	C	intron_variant	rs109026973	-	MODIFIER	ENSBTAG00000001721	GYG1	-1	BovineHD0100034017	0.6167	-20886	0.27	0.36
CP	IS	1	119168808	A	intron_variant	rs43261025	-	MODIFIER	ENSBTAG00000001721	GYG1	-1	BovineHD0100034017	0.3943	-20797	0.28	0.45
CP	IS	1	119168899	-	intron_variant	-	-	MODIFIER	ENSBTAG00000001721	GYG1	-1	BovineHD0100034017	0.4391	-20706	0.28	0.47
CP	IS	1	119168938	C	intron_variant	rs43261027	-	MODIFIER	ENSBTAG00000001721	GYG1	-1	BovineHD0100034017	0.4672	-20667	0.28	0.46
CP	IS	1	119168957	G	intron_variant	rs43261028	-	MODIFIER	ENSBTAG00000001721	GYG1	-1	BovineHD0100034017	0.4601	-20648	0.28	0.47
CP	IS	1	119168975	-	intron_variant	-	-	MODIFIER	ENSBTAG00000001721	GYG1	-1	BovineHD0100034017	0.4735	-20630	0.72	0.53
CP	IS	1	119168978	-	intron_variant	-	-	MODIFIER	ENSBTAG00000001721	GYG1	-1	BovineHD0100034017	0.4663	-20627	0.28	0.47
CP	IS	1	119169582	C	intron_variant	rs134891698	-	MODIFIER	ENSBTAG00000001721	GYG1	-1	BovineHD0100034017	0.3975	-20023	0.28	0.43
CP	IS	1	119169583	C	intron_variant	rs208591852	-	MODIFIER	ENSBTAG00000001721	GYG1	-1	BovineHD0100034017	0.6144	-20022	0.28	0.36
CP	IS	1	119169744	T	intron_variant	rs209687262	-	MODIFIER	ENSBTAG00000001721	GYG1	-1	BovineHD0100034017	0.6330	-19861	0.27	0.38
CP	IS	1	119169900	C	intron_variant	rs110681166	-	MODIFIER	ENSBTAG00000001721	GYG1	-1	BovineHD0100034017	0.3786	-19705	0.28	0.42
CP	IS	1	119169994	A	intron_variant	rs135983676	-	MODIFIER	ENSBTAG00000001721	GYG1	-1	BovineHD0100034017	0.3031	-19611	0.28	0.43
CP	IS	1	119170240	A	intron_variant	rs109933892	-	MODIFIER	ENSBTAG00000001721	GYG1	-1	BovineHD0100034017	0.6396	-19365	0.27	0.36
CP	IS	1	119170269	G	intron_variant	rs207809750	-	MODIFIER	ENSBTAG00000001721	GYG1	-1	BovineHD0100034017	0.6483	-19336	0.27	0.37
CP	IS	1	119170299	A	intron_variant	rs109193276	-	MODIFIER	ENSBTAG00000001721	GYG1	-1	BovineHD0100034017	0.6439	-19306	0.27	0.37
CP	IS	1	119170328	T	intron_variant	rs109476757	-	MODIFIER	ENSBTAG00000001721	GYG1	-1	BovineHD0100034017	0.6483	-19277	0.27	0.37
CP	IS	1	119170492	T	intron_variant	rs207791107	-	MODIFIER	ENSBTAG00000001721	GYG1	-1	BovineHD0100034017	0.6539	-19113	0.27	0.37
CP	IS	1	119170590	C	intron_variant	rs134859130	-	MODIFIER	ENSBTAG00000001721	GYG1	-1	BovineHD0100034017	0.6007	-19015	0.27	0.39
CP	IS	1	119170723	G	intron_variant	rs208112024	-	MODIFIER	ENSBTAG00000001721	GYG1	-1	BovineHD0100034017	0.6185	-18882	0.44	0.38
CP	IS	1	119170796	T	intron_variant	rs210482632	-	MODIFIER	ENSBTAG00000001721	GYG1	-1	BovineHD0100034017	0.6389	-18809	0.28	0.37
CP	IS	1	119171009	G	intron_variant	rs43262035	-	MODIFIER	ENSBTAG00000001721	GYG1	-1	BovineHD0100034017	0.4285	-18596	0.55	0.47
CP	IS	1	119171154	T	intron_variant	rs209407425	-	MODIFIER	ENSBTAG00000001721	GYG1	-1	BovineHD0100034017	0.3532	-18451	0.11	0.22
CP	IS	1	119171834	T	intron_variant	rs210872713	-	MODIFIER	ENSBTAG00000001721	GYG1	-1	BovineHD0100034017	0.6550	-17771	0.27	0.42
CP	IS	1	119171840	A	intron_variant	rs208876486	-	MODIFIER	ENSBTAG00000001721	GYG1	-1	BovineHD0100034017	0.6550	-17765	0.27	0.42
CP	IS	1	119171851	A	intron_variant	rs211423468	-	MODIFIER	ENSBTAG00000001721	GYG1	-1	BovineHD0100034017	0.6550	-17754	0.27	0.42
CP	IS	1	119172593	T	intron_variant	rs385436689	-	MODIFIER	ENSBTAG00000001721	GYG1	-1	BovineHD0100034017	0.4516	-17012	0.40	0.29
CP	IS	1	119175479	C	intron_variant	rs377850385	-	MODIFIER	ENSBTAG00000001721	GYG1	-1	BovineHD0100034017	0.7279	-14126	0.32	0.44
CP	IS	1	119175480	A	intron_variant	rs380269958	-	MODIFIER	ENSBTAG00000001721	GYG1	-1	BovineHD0100034017	0.7279	-14125	0.32	0.44
CP	IS	1	119175640	GCGCAC	intron_variant	rs526380249	-	MODIFIER	ENSBTAG00000001721	GYG1	-1	BovineHD0100034017	0.6717	-13965	0.33	0.46
CP	IS	1	119175642	C	intron_variant	rs442650358	-	MODIFIER	ENSBTAG00000001721	GYG1	-1	BovineHD0100034017	0.6480	-13963	0.37	0.56
CP	IS	1	119175718	G	intron_variant	rs383629878	-	MODIFIER	ENSBTAG00000001721	GYG1	-1	BovineHD0100034017	0.4046	-13887	0.41	0.28
CP	IS	1	119176163	T	intron_variant	rs378048898	-	MODIFIER	ENSBTAG00000001721	GYG1	-1	BovineHD0100034017	0.4063	-13442	0.41	0.29
CP	IS	1	119176290	T	intron_variant	rs384201908	-	MODIFIER	ENSBTAG00000001721	GYG1	-1	BovineHD0100034017	0.6791	-13315	0.27	0.43
CP	IS	1	119176563	T	intron_variant	rs210294877	-	MODIFIER	ENSBTAG00000001721	GYG1	-1	BovineHD0100034017	0.3482	-13042	0.35	0.63
CP	IS	1	119176913	C	intron_variant	rs211530699	-	MODIFIER	ENSBTAG00000001721	GYG1	-1	BovineHD0100034017	0.3207	-12692	0.34	0.63
CP	IS	1	119178027	C	intron_variant	rs379050347	-	MODIFIER	ENSBTAG00000001721	GYG1	-1	BovineHD0100034017	0.6858	-11578	0.27	0.43
CP	IS	1	119180814	C	intron_variant	rs42712477	-	MODIFIER	ENSBTAG00000001721	GYG1	-1	BovineHD0100034017	0.4363	-8791	0.41	0.29
CP	IS	1	119181461	A	intron_variant	rs109926979	-	MODIFIER	ENSBTAG00000001721	GYG1	-1	BovineHD0100034017	0.6665	-8144	0.26	0.42
CP	IS	1	119181999	G	intron_variant	rs211613378	-	MODIFIER	ENSBTAG00000001721	GYG1	-1	BovineHD0100034017	0.7056	-7606	0.27	0.43
CP	IS	1	119188208	G	intron_variant	rs42712481	-	MODIFIER	ENSBTAG00000001721	GYG1	-1	BovineHD0100034017	0.4821	-1397	0.57	0.68
CP	IS	1	119189605	G	intron_variant;upstream_gene_variant	rs29003228	-	MODIFIER	ENSBTAG00000001721	GYG1	-1	BovineHD0100034017	1.0000	0	0.56	0.52
CP	IS	1	119190107	G	upstream_gene_variant;intron_variant	rs42712484	-	MODIFIER	ENSBTAG00000001721	GYG1	-1	BovineHD0100034017	0.4660	502	0.57	0.69
CP	IS	1	119190517	G	upstream_gene_variant;intron_variant	rs42712485	-	MODIFIER	ENSBTAG00000001721	GYG1	-1	BovineHD0100034017	0.3363	912	0.55	0.72
CP	IS	1	119192087	C	upstream_gene_variant	rs377863732	-	MODIFIER	ENSBTAG00000001721	GYG1	-1	BovineHD0100034017	0.6230	2482	0.25	0.40
CP	IS	1	119192582	C	upstream_gene_variant	rs110769498	-	MODIFIER	ENSBTAG00000001721	GYG1	-1	BovineHD0100034017	0.7282	2977	0.55	0.48
CP	IS	1	119192675	C	upstream_gene_variant	rs209530142	-	MODIFIER	ENSBTAG00000001721	GYG1	-1	BovineHD0100034017	0.4030	3070	0.36	0.28
CP	IS	1	119192982	C	upstream_gene_variant	rs109312559	-	MODIFIER	ENSBTAG00000001721	GYG1	-1	BovineHD0100034017	0.3553	3377	0.37	0.28
CP	IH	1	119193349	G	upstream_gene_variant	rs42712493	-	MODIFIER	ENSBTAG00000001721	GYG1	-1	BTA-49362-no-rs	0.3375	223346	0.29	0.05
CP	IS	1	119194443	A	upstream_gene_variant	rs385257992	-	MODIFIER	ENSBTAG00000001721	GYG1	-1	BovineHD0100034017	0.3450	4838	0.35	0.27
CP	IS	1	119194500	T	upstream_gene_variant	rs43707490	-	MODIFIER	ENSBTAG00000001721	GYG1	-1	BovineHD0100034017	0.7656	4895	0.37	0.42
CP	IS	1	119194625	G	upstream_gene_variant	rs208064527	-	MODIFIER	ENSBTAG00000001721	GYG1	-1	BovineHD0100034017	0.3363	5020	0.37	0.26
CP	IS	1	119194693	C	upstream_gene_variant	rs109030703	-	MODIFIER	ENSBTAG00000001721	GYG1	-1	BovineHD0100034017	0.6352	5088	0.32	0.42
CP	IS	1	119196013	T	upstream_gene_variant	rs109924076	-	MODIFIER	ENSBTAG00000001721	GYG1	-1	BovineHD0100034017	0.3729	6408	0.03	0.26
CP	IH	1	119197644	C	intergenic_variant	rs42712491	-	MODIFIER	-	-	-	BTA-49362-no-rs	0.3012	227641	0.62	0.79
CP	IS	1	119198095	C	intergenic_variant	rs379431609	-	MODIFIER	-	-	-	BovineHD0100034017	0.4046	8490	0.05	0.28
CP	IS	1	119198128	G	intergenic_variant	rs210612452	-	MODIFIER	-	-	-	BovineHD0100034017	0.7277	8523	0.34	0.46
CP	IS	1	119200590	G	intergenic_variant	rs109968310	-	MODIFIER	-	-	-	BovineHD0100034017	0.3749	10985	0.33	0.58
CP	IS	1	119207273	T	intergenic_variant	rs109876893	-	MODIFIER	-	-	-	BovineHD0100034017	0.3236	17668	0.33	0.53
CP	IH	1	119207888	-	intergenic_variant	-	-	MODIFIER	-	-	-	BTA-49362-no-rs	0.3120	237885	0.36	0.06
CP	IS	1	119208846	C	intergenic_variant	rs210942549	-	MODIFIER	-	-	-	BovineHD0100034017	0.3460	19241	0.34	0.55
CP	IS	1	119209759	A	intergenic_variant	rs380784647	-	MODIFIER	-	-	-	BovineHD0100034017	0.3232	20154	0.33	0.55
CP	IS	1	119210631	G	intergenic_variant	rs43708438	-	MODIFIER	-	-	-	BovineHD0100034017	0.3201	21026	0.34	0.54
CP	IS	1	119212003	G	intergenic_variant	rs110422289	-	MODIFIER	-	-	-	BovineHD0100034017	0.4206	22398	0.35	0.61
CP	IS	1	119213042	C	intergenic_variant	rs110205062	-	MODIFIER	-	-	-	BovineHD0100034017	0.3512	23437	0.34	0.55
CP	IS	1	119213496	C	intergenic_variant	rs211160923	-	MODIFIER	-	-	-	BovineHD0100034017	0.3309	23891	0.37	0.25
CP	IS	1	119214474	C	intergenic_variant	rs110127919	-	MODIFIER	-	-	-	BovineHD0100034017	0.3765	24869	0.34	0.59
CP	IS	1	119218905	A	intergenic_variant	rs380605732	-	MODIFIER	-	-	-	BovineHD0100034017	0.3704	29300	0.35	0.60
CP	IS	1	119219172	A	intergenic_variant	rs384154749	-	MODIFIER	-	-	-	BovineHD0100034017	0.3722	29567	0.00	0.26
CP	IH	1	119219188	T	intergenic_variant	rs378515033	-	MODIFIER	-	-	-	BTA-49362-no-rs	0.3563	249185	0.38	0.07
CP	IH	1	119220159	A	intergenic_variant	rs42712511	-	MODIFIER	-	-	-	BTA-49362-no-rs	0.3464	250156	0.37	0.07
CP	IS	1	119224435	GTGT	intergenic_variant	rs386082042	-	MODIFIER	-	-	-	BovineHD0100034017	0.3087	34830	0.49	0.65
CP	IS	1	119226332	G	intergenic_variant	rs381865107	-	MODIFIER	-	-	-	BovineHD0100034017	0.3283	36727	0.02	0.25
CP	IS	1	119226712	A	intergenic_variant	rs42712507	-	MODIFIER	-	-	-	BovineHD0100034017	0.3115	37107	0.48	0.36
CP	IH	1	119226879	G	intergenic_variant	rs137644286	-	MODIFIER	-	-	-	BTA-49362-no-rs	0.3171	256876	0.42	0.56
CP	IH	1	119227379	G	intergenic_variant	rs42712506	-	MODIFIER	-	-	-	BTA-49362-no-rs	0.3440	257376	0.56	0.42
CP	IS	1	119227397	T	intergenic_variant	rs135630187	-	MODIFIER	-	-	-	BovineHD0100034017	0.3514	37792	0.48	0.37
CP	IH	1	119227616	G	intergenic_variant	rs42712505	-	MODIFIER	-	-	-	BTA-49362-no-rs	0.3472	257613	0.55	0.41
CP	IH	1	119228030	C	intergenic_variant	rs42712504	-	MODIFIER	-	-	-	BTA-49362-no-rs	0.3432	258027	0.56	0.41
CP	IH	1	119228037	-	intergenic_variant	-	-	MODIFIER	-	-	-	BTA-49362-no-rs	0.3524	258034	0.45	0.59
CP	IH	1	119228041	-	intergenic_variant	-	-	MODIFIER	-	-	-	BTA-49362-no-rs	0.3575	258038	0.55	0.41
CP	IH	1	119228648	G	intergenic_variant	rs42712502	-	MODIFIER	-	-	-	BTA-49362-no-rs	0.3330	258645	0.56	0.40
CP	IH	1	119228666	A	intergenic_variant	rs42712501	-	MODIFIER	-	-	-	BTA-49362-no-rs	0.3327	258663	0.42	0.57
CP	IH	1	119228713	A	intergenic_variant	rs29003915	-	MODIFIER	-	-	-	BTA-49362-no-rs	0.3441	258710	0.55	0.40
CP	IS	1	119228801	T	intergenic_variant	rs29003916	-	MODIFIER	-	-	-	BovineHD0100034017	0.3351	39196	0.00	0.27
CP	IH	1	119228831	G	intergenic_variant	rs29003919	-	MODIFIER	-	-	-	BTA-49362-no-rs	0.3337	258828	0.55	0.70
CP	IH	1	119229031	T	intergenic_variant	rs29003303	-	MODIFIER	-	-	-	BTA-49362-no-rs	0.3467	259028	0.55	0.70
CP	IS	1	119229637	A	intergenic_variant	rs379385584	-	MODIFIER	-	-	-	BovineHD0100034017	0.3005	40032	0.08	0.29
CP	IS	1	119278585	A	intergenic_variant	rs136037574	-	MODIFIER	-	-	-	BovineHD0100034017	0.3462	88980	0.28	0.57
CP	IS	1	119290829	T	intergenic_variant	rs378804614	-	MODIFIER	-	-	-	BovineHD0100034017	0.3192	101224	0.00	0.27
CP	IS	1	119291179	G	intergenic_variant	rs381425762	-	MODIFIER	-	-	-	BovineHD0100034017	0.3722	101574	0.02	0.26
CP	IS	1	119291490	C	intergenic_variant	rs211053321	-	MODIFIER	-	-	-	BovineHD0100034017	0.3388	101885	0.09	0.27
CP	IS	1	119297793	T	synonymous_variant	rs384206109	-	LOW	ENSBTAG00000015008	CPA3	-1	BovineHD0100034017	0.3588	108188	0.02	0.27
CP	IS	1	119311832	C	intron_variant	rs382259124	-	MODIFIER	ENSBTAG00000015008	CPA3	-1	BovineHD0100034017	0.3390	122227	0.00	0.26
CP	IS	1	119311934	A	intron_variant	rs380399218	-	MODIFIER	ENSBTAG00000015008	CPA3	-1	BovineHD0100034017	0.3352	122329	0.00	0.28
CP	IS	1	119314169	G	intron_variant	rs110063174	-	MODIFIER	ENSBTAG00000015008	CPA3	-1	BovineHD0100034017	0.3589	124564	0.02	0.27
CP	IS	1	119314847	A	intron_variant	rs381109204	-	MODIFIER	ENSBTAG00000015008	CPA3	-1	BovineHD0100034017	0.3388	125242	0.01	0.27
CP	IS	1	119315753	T	intron_variant	rs381282153	-	MODIFIER	ENSBTAG00000015008	CPA3	-1	BovineHD0100034017	0.3388	126148	0.02	0.27
CP	IS	1	119317295	-	intron_variant	rs384381626	-	MODIFIER	ENSBTAG00000015008	CPA3	-1	BovineHD0100034017	0.3312	127690	0.02	0.27
CP	IS	1	119318600	C	intron_variant	rs382589595	-	MODIFIER	ENSBTAG00000015008	CPA3	-1	BovineHD0100034017	0.3199	128995	0.02	0.27
CP	IS	1	119319776	T	intron_variant	rs385655439	-	MODIFIER	ENSBTAG00000015008	CPA3	-1	BovineHD0100034017	0.3014	130171	0.01	0.26
CP	IS	1	119320499	A	intron_variant	rs108966436	-	MODIFIER	ENSBTAG00000015008	CPA3	-1	BovineHD0100034017	0.3195	130894	0.02	0.27
CP	IS	1	119324459	A	intron_variant	rs109885022	-	MODIFIER	ENSBTAG00000015008	CPA3	-1	BovineHD0100034017	0.3588	134854	0.00	0.27
CP	IS	1	119330053	G	upstream_gene_variant	rs384193256	-	MODIFIER	ENSBTAG00000015008	CPA3	-1	BovineHD0100034017	0.3272	140448	0.12	0.28
CP	IS	1	119420682	A	intergenic_variant	rs110773745	-	MODIFIER	-	-	-	BovineHD0100034017	0.3134	231077	0.00	0.26
CP	IS	1	119421041	C	intergenic_variant	rs109674062	-	MODIFIER	-	-	-	BovineHD0100034017	0.3362	231436	0.13	0.31
CP	IS	1	119425365	A	intergenic_variant	rs110096446	-	MODIFIER	-	-	-	BovineHD0100034017	0.3358	235760	0.13	0.29
CP	IS	1	119430719	A	intergenic_variant	rs380847477	-	MODIFIER	-	-	-	BovineHD0100034017	0.3453	241114	0.13	0.31
CP	IS	1	119488697	A	intron_variant	rs385338347	-	MODIFIER	ENSBTAG00000045633	AGTR1	-1	BovineHD0100034017	0.3330	299092	0.12	0.25
CP	IS	1	119502147	A	intron_variant	rs383259490	-	MODIFIER	ENSBTAG00000045633	AGTR1	-1	BovineHD0100034017	0.3148	312542	0.12	0.24
CP	IS	1	119511696	-	intron_variant	rs385683872	-	MODIFIER	ENSBTAG00000045633	AGTR1	-1	BovineHD0100034017	0.3192	322091	0.31	0.27
CP	IS	1	119512079	C	intron_variant	rs208205054	-	MODIFIER	ENSBTAG00000045633	AGTR1	-1	BovineHD0100034017	0.3004	322474	0.31	0.27
CP	IS	1	119519091	G	intron_variant	rs384297082	-	MODIFIER	ENSBTAG00000045633	AGTR1	-1	BovineHD0100034017	0.3002	329486	0.31	0.27
CP	IS	1	119519726	G	intron_variant	rs385122556	-	MODIFIER	ENSBTAG00000045633	AGTR1	-1	BovineHD0100034017	0.3192	330121	0.31	0.28
CP	IS	1	119529518	T	intergenic_variant	rs208143466	-	MODIFIER	-	-	-	BovineHD0100034017	0.3387	339913	0.32	0.28
CP	IS	1	119539713	T	intergenic_variant	rs382562960	-	MODIFIER	-	-	-	BovineHD0100034017	0.3466	350108	0.32	0.27
CP	IS	1	119559565	C	intergenic_variant	rs109936354	-	MODIFIER	-	-	-	BovineHD0100034017	0.3002	369960	0.31	0.28
CP	IS	1	119566178	T	intergenic_variant	rs110916137	-	MODIFIER	-	-	-	BovineHD0100034017	0.3085	376573	0.31	0.29
CP	IS	1	119571275	G	intergenic_variant	rs110239693	-	MODIFIER	-	-	-	BovineHD0100034017	0.3016	381670	0.42	0.30
CP	IS	1	119575902	A	intergenic_variant	rs379425194	-	MODIFIER	-	-	-	BovineHD0100034017	0.3188	386297	0.42	0.30
GGT(sqrt)	IS	17	69572735	C	upstream_gene_variant	rs109513075	-	MODIFIER	ENSBTAG00000007728	PES1	-1	BTB-00689316	0.3041	-250941	0.44	0.48
GGT(sqrt)	IS	17	69720652	C	intron_variant	rs110674745	-	MODIFIER	ENSBTAG00000019146	OSBP2	1	BTB-00689316	0.3909	-103024	0.72	0.46
GGT(sqrt)	IS	17	69724091	GTGT	intron_variant	rs137161914	-	MODIFIER	ENSBTAG00000019146	OSBP2	1	BTB-00689316	0.4166	-99585	0.57	0.26
GGT(sqrt)	IS	17	69754886	C	intron_variant	rs110841773	-	MODIFIER	ENSBTAG00000019146	OSBP2	1	BTB-00689316	0.4085	-68790	0.53	0.43
GGT(sqrt)	IS	17	69755366	A	intron_variant	rs109457659	-	MODIFIER	ENSBTAG00000019146	OSBP2	1	BTB-00689316	0.4755	-68310	0.37	0.52
GGT(sqrt)	IS	17	69756130	C	intron_variant	rs42684735	-	MODIFIER	ENSBTAG00000019146	OSBP2	1	BTB-00689316	0.4583	-67546	0.36	0.51
GGT(sqrt)	IS	17	69756537	T	intron_variant	rs42684734	-	MODIFIER	ENSBTAG00000019146	OSBP2	1	BTB-00689316	0.4173	-67139	0.37	0.52
GGT(sqrt)	IS	17	69756719	A	intron_variant	rs42684732	-	MODIFIER	ENSBTAG00000019146	OSBP2	1	BTB-00689316	0.4103	-66957	0.34	0.48
GGT(sqrt)	IS	17	69756803	C	intron_variant	rs42684731	-	MODIFIER	ENSBTAG00000019146	OSBP2	1	BTB-00689316	0.4407	-66873	0.36	0.49
GGT(sqrt)	IS	17	69756855	A	intron_variant	rs42684030	-	MODIFIER	ENSBTAG00000019146	OSBP2	1	BTB-00689316	0.3996	-66821	0.37	0.51
GGT(sqrt)	IS	17	69757114	G	intron_variant	rs42684029	-	MODIFIER	ENSBTAG00000019146	OSBP2	1	BTB-00689316	0.3986	-66562	0.36	0.51
GGT(sqrt)	IS	17	69757589	C	intron_variant	rs42684027	-	MODIFIER	ENSBTAG00000019146	OSBP2	1	BTB-00689316	0.4504	-66087	0.37	0.52
GGT(sqrt)	IS	17	69757640	A	intron_variant	rs110314858	-	MODIFIER	ENSBTAG00000019146	OSBP2	1	BTB-00689316	0.4562	-66036	0.37	0.52
GGT(sqrt)	IS	17	69757665	G	intron_variant	rs42684026	-	MODIFIER	ENSBTAG00000019146	OSBP2	1	BTB-00689316	0.4453	-66011	0.37	0.51
GGT(sqrt)	IS	17	69757690	C	intron_variant	rs109860957	-	MODIFIER	ENSBTAG00000019146	OSBP2	1	BTB-00689316	0.4608	-65986	0.37	0.50
GGT(sqrt)	IS	17	69757757	G	intron_variant	rs108998973	-	MODIFIER	ENSBTAG00000019146	OSBP2	1	BTB-00689316	0.4591	-65919	0.52	0.43
GGT(sqrt)	IS	17	69757834	C	intron_variant	rs110062640	-	MODIFIER	ENSBTAG00000019146	OSBP2	1	BTB-00689316	0.4907	-65842	0.37	0.51
GGT(sqrt)	IS	17	69757906	G	intron_variant	rs110600461	-	MODIFIER	ENSBTAG00000019146	OSBP2	1	BTB-00689316	0.3966	-65770	0.36	0.47
GGT(sqrt)	IS	17	69758014	T	intron_variant	rs109592033	-	MODIFIER	ENSBTAG00000019146	OSBP2	1	BTB-00689316	0.4110	-65662	0.35	0.49
GGT(sqrt)	IS	17	69758019	C	intron_variant	rs110984722	-	MODIFIER	ENSBTAG00000019146	OSBP2	1	BTB-00689316	0.4110	-65657	0.35	0.49
GGT(sqrt)	IS	17	69758062	C	intron_variant	rs209624709	-	MODIFIER	ENSBTAG00000019146	OSBP2	1	BTB-00689316	0.4321	-65614	0.35	0.47
GGT(sqrt)	IS	17	69758069	G	intron_variant	rs383757195	-	MODIFIER	ENSBTAG00000019146	OSBP2	1	BTB-00689316	0.4153	-65607	0.35	0.47
GGT(sqrt)	IS	17	69758080	G	intron_variant	rs208363440	-	MODIFIER	ENSBTAG00000019146	OSBP2	1	BTB-00689316	0.4181	-65596	0.35	0.47
GGT(sqrt)	IS	17	69758606	G	intron_variant	rs109426402	-	MODIFIER	ENSBTAG00000019146	OSBP2	1	BTB-00689316	0.4781	-65070	0.36	0.58
GGT(sqrt)	IS	17	69758640	T	intron_variant	rs109109194	-	MODIFIER	ENSBTAG00000019146	OSBP2	1	BTB-00689316	0.4358	-65036	0.36	0.53
GGT(sqrt)	IS	17	69759601	C	intron_variant	rs42684025	-	MODIFIER	ENSBTAG00000019146	OSBP2	1	BTB-00689316	0.4152	-64075	0.36	0.51
GGT(sqrt)	IS	17	69759678	C	intron_variant	rs42684024	-	MODIFIER	ENSBTAG00000019146	OSBP2	1	BTB-00689316	0.4194	-63998	0.36	0.53
GGT(sqrt)	IS	17	69759870	A	intron_variant	rs42684023	-	MODIFIER	ENSBTAG00000019146	OSBP2	1	BTB-00689316	0.4735	-63806	0.36	0.50
GGT(sqrt)	IS	17	69759915	T	intron_variant	rs42684022	-	MODIFIER	ENSBTAG00000019146	OSBP2	1	BTB-00689316	0.4297	-63761	0.36	0.50
GGT(sqrt)	IS	17	69759959	T	intron_variant	rs42684021	-	MODIFIER	ENSBTAG00000019146	OSBP2	1	BTB-00689316	0.4252	-63717	0.36	0.53
GGT(sqrt)	IS	17	69760060	C	intron_variant	rs42684020	-	MODIFIER	ENSBTAG00000019146	OSBP2	1	BTB-00689316	0.4036	-63616	0.36	0.48
GGT(sqrt)	IS	17	69760148	A	intron_variant	rs42684019	-	MODIFIER	ENSBTAG00000019146	OSBP2	1	BTB-00689316	0.3690	-63528	0.37	0.53
GGT(sqrt)	IS	17	69760171	C	intron_variant	rs42684018	-	MODIFIER	ENSBTAG00000019146	OSBP2	1	BTB-00689316	0.3814	-63505	0.59	0.43
GGT(sqrt)	IS	17	69760252	G	intron_variant	rs42684017	-	MODIFIER	ENSBTAG00000019146	OSBP2	1	BTB-00689316	0.4549	-63424	0.36	0.49
GGT(sqrt)	IS	17	69760278	G	intron_variant	rs42684016	-	MODIFIER	ENSBTAG00000019146	OSBP2	1	BTB-00689316	0.4333	-63398	0.36	0.49
GGT(sqrt)	IS	17	69760320	G	intron_variant	rs42684015	-	MODIFIER	ENSBTAG00000019146	OSBP2	1	BTB-00689316	0.4814	-63356	0.35	0.49
GGT(sqrt)	IS	17	69760363	T	intron_variant	rs42684014	-	MODIFIER	ENSBTAG00000019146	OSBP2	1	BTB-00689316	0.4615	-63313	0.36	0.48
GGT(sqrt)	IS	17	69760367	A	intron_variant	rs42684013	-	MODIFIER	ENSBTAG00000019146	OSBP2	1	BTB-00689316	0.4615	-63309	0.36	0.48
GGT(sqrt)	IS	17	69760495	A	intron_variant	rs42684012	-	MODIFIER	ENSBTAG00000019146	OSBP2	1	BTB-00689316	0.4838	-63181	0.36	0.50
GGT(sqrt)	IS	17	69760527	T	intron_variant	rs42684011	-	MODIFIER	ENSBTAG00000019146	OSBP2	1	BTB-00689316	0.4361	-63149	0.36	0.52
GGT(sqrt)	IS	17	69760567	C	intron_variant	-	-	MODIFIER	ENSBTAG00000019146	OSBP2	1	BTB-00689316	0.4427	-63109	0.36	0.50
GGT(sqrt)	IS	17	69760568	C	intron_variant	rs445592124	-	MODIFIER	ENSBTAG00000019146	OSBP2	1	BTB-00689316	0.4427	-63108	0.36	0.50
GGT(sqrt)	IS	17	69760591	G	intron_variant	rs42684010	-	MODIFIER	ENSBTAG00000019146	OSBP2	1	BTB-00689316	0.4356	-63085	0.35	0.50
GGT(sqrt)	IS	17	69760653	G	intron_variant	rs42684009	-	MODIFIER	ENSBTAG00000019146	OSBP2	1	BTB-00689316	0.4291	-63023	0.37	0.53
GGT(sqrt)	IS	17	69760734	C	intron_variant	-	-	MODIFIER	ENSBTAG00000019146	OSBP2	1	BTB-00689316	0.4096	-62942	0.37	0.51
GGT(sqrt)	IS	17	69760825	A	intron_variant	-	-	MODIFIER	ENSBTAG00000019146	OSBP2	1	BTB-00689316	0.4394	-62851	0.36	0.50
GGT(sqrt)	IS	17	69760854	C	intron_variant	-	-	MODIFIER	ENSBTAG00000019146	OSBP2	1	BTB-00689316	0.4453	-62822	0.36	0.50
GGT(sqrt)	IS	17	69760900	A	intron_variant	-	-	MODIFIER	ENSBTAG00000019146	OSBP2	1	BTB-00689316	0.4488	-62776	0.36	0.50
GGT(sqrt)	IS	17	69760940	G	intron_variant	-	-	MODIFIER	ENSBTAG00000019146	OSBP2	1	BTB-00689316	0.4347	-62736	0.36	0.49
GGT(sqrt)	IS	17	69760946	A	intron_variant	-	-	MODIFIER	ENSBTAG00000019146	OSBP2	1	BTB-00689316	0.4347	-62730	0.36	0.49
GGT(sqrt)	IS	17	69760961	A	intron_variant	-	-	MODIFIER	ENSBTAG00000019146	OSBP2	1	BTB-00689316	0.4417	-62715	0.36	0.49
GGT(sqrt)	IS	17	69761007	T	intron_variant	-	-	MODIFIER	ENSBTAG00000019146	OSBP2	1	BTB-00689316	0.4333	-62669	0.37	0.50
GGT(sqrt)	IS	17	69761021	T	intron_variant	-	-	MODIFIER	ENSBTAG00000019146	OSBP2	1	BTB-00689316	0.4735	-62655	0.36	0.49
GGT(sqrt)	IS	17	69761034	T	intron_variant	-	-	MODIFIER	ENSBTAG00000019146	OSBP2	1	BTB-00689316	0.4924	-62642	0.36	0.49
GGT(sqrt)	IS	17	69761085	A	intron_variant	-	-	MODIFIER	ENSBTAG00000019146	OSBP2	1	BTB-00689316	0.4180	-62591	0.36	0.50
GGT(sqrt)	IS	17	69761093	C	intron_variant	-	-	MODIFIER	ENSBTAG00000019146	OSBP2	1	BTB-00689316	0.4172	-62583	0.36	0.49
GGT(sqrt)	IS	17	69761120	C	intron_variant	-	-	MODIFIER	ENSBTAG00000019146	OSBP2	1	BTB-00689316	0.4852	-62556	0.36	0.49
GGT(sqrt)	IS	17	69761177	C	intron_variant	-	-	MODIFIER	ENSBTAG00000019146	OSBP2	1	BTB-00689316	0.4512	-62499	0.36	0.50
GGT(sqrt)	IS	17	69761191	GG	intron_variant	-	-	MODIFIER	ENSBTAG00000019146	OSBP2	1	BTB-00689316	0.4325	-62485	0.35	0.50
GGT(sqrt)	IS	17	69761356	A	intron_variant	-	-	MODIFIER	ENSBTAG00000019146	OSBP2	1	BTB-00689316	0.4026	-62320	0.34	0.47
GGT(sqrt)	IS	17	69761371	G	intron_variant	-	-	MODIFIER	ENSBTAG00000019146	OSBP2	1	BTB-00689316	0.3859	-62305	0.35	0.48
GGT(sqrt)	IS	17	69761389	G	intron_variant	-	-	MODIFIER	ENSBTAG00000019146	OSBP2	1	BTB-00689316	0.3699	-62287	0.35	0.47
GGT(sqrt)	IS	17	69761406	A	intron_variant	-	-	MODIFIER	ENSBTAG00000019146	OSBP2	1	BTB-00689316	0.3355	-62270	0.35	0.48
GGT(sqrt)	IS	17	69761538	A	intron_variant	rs137257907	-	MODIFIER	ENSBTAG00000019146	OSBP2	1	BTB-00689316	0.4437	-62138	0.37	0.50
GGT(sqrt)	IS	17	69761628	-	intron_variant	rs137511452	-	MODIFIER	ENSBTAG00000019146	OSBP2	1	BTB-00689316	0.3826	-62048	0.34	0.48
GGT(sqrt)	IS	17	69761645	T	intron_variant	rs135743289	-	MODIFIER	ENSBTAG00000019146	OSBP2	1	BTB-00689316	0.3824	-62031	0.34	0.48
GGT(sqrt)	IS	17	69761894	T	intron_variant	rs110529461	-	MODIFIER	ENSBTAG00000019146	OSBP2	1	BTB-00689316	0.3065	-61782	0.24	0.39
GGT(sqrt)	IS	17	69761980	C	intron_variant	rs134428357	-	MODIFIER	ENSBTAG00000019146	OSBP2	1	BTB-00689316	0.4180	-61696	0.35	0.50
GGT(sqrt)	IS	17	69762082	T	intron_variant	rs42684812	-	MODIFIER	ENSBTAG00000019146	OSBP2	1	BTB-00689316	0.3417	-61594	0.35	0.48
GGT(sqrt)	IS	17	69762094	A	intron_variant	rs110655629	-	MODIFIER	ENSBTAG00000019146	OSBP2	1	BTB-00689316	0.3130	-61582	0.35	0.47
GGT(sqrt)	IS	17	69762118	G	intron_variant	rs42684813	-	MODIFIER	ENSBTAG00000019146	OSBP2	1	BTB-00689316	0.3046	-61558	0.36	0.49
GGT(sqrt)	IS	17	69762241	-	intron_variant	rs378054996	-	MODIFIER	ENSBTAG00000019146	OSBP2	1	BTB-00689316	0.4527	-61435	0.35	0.50
GGT(sqrt)	IS	17	69762347	C	intron_variant	rs42684814	-	MODIFIER	ENSBTAG00000019146	OSBP2	1	BTB-00689316	0.3923	-61329	0.36	0.50
GGT(sqrt)	IS	17	69762469	C	intron_variant	rs42684815	-	MODIFIER	ENSBTAG00000019146	OSBP2	1	BTB-00689316	0.5186	-61207	0.36	0.52
GGT(sqrt)	IS	17	69762476	A	intron_variant	rs42684816	-	MODIFIER	ENSBTAG00000019146	OSBP2	1	BTB-00689316	0.5186	-61200	0.36	0.52
GGT(sqrt)	IS	17	69762484	G	intron_variant	rs42684817	-	MODIFIER	ENSBTAG00000019146	OSBP2	1	BTB-00689316	0.4833	-61192	0.36	0.52
GGT(sqrt)	IS	17	69762493	G	intron_variant	rs42684818	-	MODIFIER	ENSBTAG00000019146	OSBP2	1	BTB-00689316	0.4525	-61183	0.36	0.52
GGT(sqrt)	IS	17	69762526	C	intron_variant	rs42684819	-	MODIFIER	ENSBTAG00000019146	OSBP2	1	BTB-00689316	0.4504	-61150	0.37	0.52
GGT(sqrt)	IS	17	69762568	G	intron_variant	rs42684820	-	MODIFIER	ENSBTAG00000019146	OSBP2	1	BTB-00689316	0.4252	-61108	0.37	0.53
GGT(sqrt)	IS	17	69762699	G	intron_variant	rs42684821	-	MODIFIER	ENSBTAG00000019146	OSBP2	1	BTB-00689316	0.4793	-60977	0.59	0.47
GGT(sqrt)	IS	17	69763008	T	intron_variant	rs211337859	-	MODIFIER	ENSBTAG00000019146	OSBP2	1	BTB-00689316	0.3239	-60668	0.24	0.41
GGT(sqrt)	IS	17	69763026	G	intron_variant	rs133715063	-	MODIFIER	ENSBTAG00000019146	OSBP2	1	BTB-00689316	0.4755	-60650	0.36	0.51
GGT(sqrt)	IS	17	69763063	T	intron_variant	rs134768113	-	MODIFIER	ENSBTAG00000019146	OSBP2	1	BTB-00689316	0.4616	-60613	0.37	0.51
GGT(sqrt)	IS	17	69763096	G	intron_variant	rs132952147	-	MODIFIER	ENSBTAG00000019146	OSBP2	1	BTB-00689316	0.4070	-60580	0.36	0.53
GGT(sqrt)	IS	17	69763189	C	intron_variant	rs42684822	-	MODIFIER	ENSBTAG00000019146	OSBP2	1	BTB-00689316	0.4260	-60487	0.37	0.51
GGT(sqrt)	IS	17	69763274	G	intron_variant	rs42684823	-	MODIFIER	ENSBTAG00000019146	OSBP2	1	BTB-00689316	0.5032	-60402	0.37	0.52
GGT(sqrt)	IS	17	69763439	T	intron_variant	rs42684824	-	MODIFIER	ENSBTAG00000019146	OSBP2	1	BTB-00689316	0.4152	-60237	0.37	0.51
GGT(sqrt)	IS	17	69763463	C	intron_variant	rs42684825	-	MODIFIER	ENSBTAG00000019146	OSBP2	1	BTB-00689316	0.4638	-60213	0.36	0.50
GGT(sqrt)	IS	17	69763543	T	intron_variant	rs42684826	-	MODIFIER	ENSBTAG00000019146	OSBP2	1	BTB-00689316	0.4077	-60133	0.37	0.51
GGT(sqrt)	IS	17	69763590	C	intron_variant	rs42684827	-	MODIFIER	ENSBTAG00000019146	OSBP2	1	BTB-00689316	0.4920	-60086	0.36	0.52
GGT(sqrt)	IS	17	69763643	C	intron_variant	rs42684828	-	MODIFIER	ENSBTAG00000019146	OSBP2	1	BTB-00689316	0.3945	-60033	0.37	0.51
GGT(sqrt)	IS	17	69763698	A	intron_variant	-	-	MODIFIER	ENSBTAG00000019146	OSBP2	1	BTB-00689316	0.4529	-59978	0.37	0.52
GGT(sqrt)	IS	17	69763731	A	intron_variant	rs42684829	-	MODIFIER	ENSBTAG00000019146	OSBP2	1	BTB-00689316	0.4919	-59945	0.61	0.46
GGT(sqrt)	IS	17	69763836	C	intron_variant	rs42684830	-	MODIFIER	ENSBTAG00000019146	OSBP2	1	BTB-00689316	0.4364	-59840	0.60	0.45
GGT(sqrt)	IS	17	69763856	A	intron_variant	rs42685631	-	MODIFIER	ENSBTAG00000019146	OSBP2	1	BTB-00689316	0.4011	-59820	0.61	0.43
GGT(sqrt)	IS	17	69763985	T	intron_variant	rs42685632	-	MODIFIER	ENSBTAG00000019146	OSBP2	1	BTB-00689316	0.4154	-59691	0.61	0.46
GGT(sqrt)	IS	17	69764181	T	intron_variant	rs42685633	-	MODIFIER	ENSBTAG00000019146	OSBP2	1	BTB-00689316	0.4692	-59495	0.61	0.46
GGT(sqrt)	IS	17	69764324	G	intron_variant	-	-	MODIFIER	ENSBTAG00000019146	OSBP2	1	BTB-00689316	0.4254	-59352	0.60	0.46
GGT(sqrt)	IS	17	69764329	T	intron_variant	-	-	MODIFIER	ENSBTAG00000019146	OSBP2	1	BTB-00689316	0.4254	-59347	0.60	0.46
GGT(sqrt)	IS	17	69764348	G	intron_variant	-	-	MODIFIER	ENSBTAG00000019146	OSBP2	1	BTB-00689316	0.4490	-59328	0.60	0.46
GGT(sqrt)	IS	17	69764547	A	intron_variant	-	-	MODIFIER	ENSBTAG00000019146	OSBP2	1	BTB-00689316	0.3992	-59129	0.36	0.49
GGT(sqrt)	IS	17	69764633	A	intron_variant	-	-	MODIFIER	ENSBTAG00000019146	OSBP2	1	BTB-00689316	0.4538	-59043	0.60	0.45
GGT(sqrt)	IS	17	69764801	A	intron_variant	-	-	MODIFIER	ENSBTAG00000019146	OSBP2	1	BTB-00689316	0.4351	-58875	0.37	0.51
GGT(sqrt)	IS	17	69765216	T	intron_variant	-	-	MODIFIER	ENSBTAG00000019146	OSBP2	1	BTB-00689316	0.4194	-58460	0.36	0.53
GGT(sqrt)	IS	17	69765427	A	intron_variant	-	-	MODIFIER	ENSBTAG00000019146	OSBP2	1	BTB-00689316	0.4337	-58249	0.61	0.45
GGT(sqrt)	IS	17	69765623	C	intron_variant	-	-	MODIFIER	ENSBTAG00000019146	OSBP2	1	BTB-00689316	0.4280	-58053	0.60	0.43
GGT(sqrt)	IS	17	69766033	G	intron_variant	-	-	MODIFIER	ENSBTAG00000019146	OSBP2	1	BTB-00689316	0.4602	-57643	0.59	0.47
GGT(sqrt)	IS	17	69766443	T	intron_variant	rs383132164,rs42678840	-	MODIFIER	ENSBTAG00000019146	OSBP2	1	BTB-00689316	0.5059	-57233	0.36	0.51
GGT(sqrt)	IS	17	69766843	T	intron_variant	rs134043789	-	MODIFIER	ENSBTAG00000019146	OSBP2	1	BTB-00689316	0.4238	-56833	0.59	0.46
GGT(sqrt)	IS	17	69766853	A	intron_variant	rs42678839	-	MODIFIER	ENSBTAG00000019146	OSBP2	1	BTB-00689316	0.4238	-56823	0.59	0.46
GGT(sqrt)	IS	17	69766873	T	intron_variant	rs42678838	-	MODIFIER	ENSBTAG00000019146	OSBP2	1	BTB-00689316	0.3793	-56803	0.59	0.45
GGT(sqrt)	IS	17	69766934	C	intron_variant	rs42678837	-	MODIFIER	ENSBTAG00000019146	OSBP2	1	BTB-00689316	0.4462	-56742	0.58	0.44
GGT(sqrt)	IS	17	69767102	T	intron_variant	rs109589458	-	MODIFIER	ENSBTAG00000019146	OSBP2	1	BTB-00689316	0.3227	-56574	0.52	0.39
GGT(sqrt)	IS	17	69767361	A	intron_variant	rs110289216	-	MODIFIER	ENSBTAG00000019146	OSBP2	1	BTB-00689316	0.3524	-56315	0.59	0.45
GGT(sqrt)	IS	17	69767392	C	intron_variant	rs110398030	-	MODIFIER	ENSBTAG00000019146	OSBP2	1	BTB-00689316	0.3642	-56284	0.58	0.44
GGT(sqrt)	IS	17	69767465	G	intron_variant	rs207905369	-	MODIFIER	ENSBTAG00000019146	OSBP2	1	BTB-00689316	0.3155	-56211	0.57	0.40
GGT(sqrt)	IS	17	69767502	C	intron_variant	rs110493504	-	MODIFIER	ENSBTAG00000019146	OSBP2	1	BTB-00689316	0.3611	-56174	0.58	0.41
GGT(sqrt)	IS	17	69767590	G	intron_variant	rs110199819	-	MODIFIER	ENSBTAG00000019146	OSBP2	1	BTB-00689316	0.3444	-56086	0.56	0.41
GGT(sqrt)	IS	17	69767976	G	intron_variant	rs42678836	-	MODIFIER	ENSBTAG00000019146	OSBP2	1	BTB-00689316	0.4639	-55700	0.61	0.45
GGT(sqrt)	IS	17	69767999	A	intron_variant	rs42678835	-	MODIFIER	ENSBTAG00000019146	OSBP2	1	BTB-00689316	0.4709	-55677	0.59	0.43
GGT(sqrt)	IS	17	69768016	-	intron_variant	-	-	MODIFIER	ENSBTAG00000019146	OSBP2	1	BTB-00689316	0.4581	-55660	0.41	0.57
GGT(sqrt)	IS	17	69768020	-	intron_variant	-	-	MODIFIER	ENSBTAG00000019146	OSBP2	1	BTB-00689316	0.4581	-55656	0.59	0.43
GGT(sqrt)	IS	17	69768030	C	intron_variant	rs42678833	-	MODIFIER	ENSBTAG00000019146	OSBP2	1	BTB-00689316	0.4581	-55646	0.59	0.43
GGT(sqrt)	IS	17	69768050	T	intron_variant	rs109865147	-	MODIFIER	ENSBTAG00000019146	OSBP2	1	BTB-00689316	0.4250	-55626	0.59	0.43
GGT(sqrt)	IS	17	69768159	T	intron_variant	rs42678832	-	MODIFIER	ENSBTAG00000019146	OSBP2	1	BTB-00689316	0.3814	-55517	0.59	0.44
GGT(sqrt)	IS	17	69768169	G	intron_variant	rs42678831	-	MODIFIER	ENSBTAG00000019146	OSBP2	1	BTB-00689316	0.3966	-55507	0.59	0.44
GGT(sqrt)	IS	17	69768307	-	intron_variant	-	-	MODIFIER	ENSBTAG00000019146	OSBP2	1	BTB-00689316	0.3661	-55369	0.36	0.51
GGT(sqrt)	IS	17	69768310	T	intron_variant	-	-	MODIFIER	ENSBTAG00000019146	OSBP2	1	BTB-00689316	0.3098	-55366	0.53	0.43
GGT(sqrt)	IS	17	69768315	T	intron_variant	rs442154988	-	MODIFIER	ENSBTAG00000019146	OSBP2	1	BTB-00689316	0.3026	-55361	0.23	0.40
GGT(sqrt)	IS	17	69768370	A	intron_variant	rs42685727	-	MODIFIER	ENSBTAG00000019146	OSBP2	1	BTB-00689316	0.4432	-55306	0.59	0.44
GGT(sqrt)	IS	17	69768381	T	intron_variant	rs42685726	-	MODIFIER	ENSBTAG00000019146	OSBP2	1	BTB-00689316	0.4432	-55295	0.59	0.43
GGT(sqrt)	IS	17	69768403	T	intron_variant	rs42685725	-	MODIFIER	ENSBTAG00000019146	OSBP2	1	BTB-00689316	0.4909	-55273	0.59	0.44
GGT(sqrt)	IS	17	69768547	T	intron_variant	rs109423618	-	MODIFIER	ENSBTAG00000019146	OSBP2	1	BTB-00689316	0.3304	-55129	0.59	0.44
GGT(sqrt)	IS	17	69768732	G	intron_variant	rs211654632	-	MODIFIER	ENSBTAG00000019146	OSBP2	1	BTB-00689316	0.3313	-54944	0.59	0.45
GGT(sqrt)	IS	17	69768743	G	intron_variant	rs42685724	-	MODIFIER	ENSBTAG00000019146	OSBP2	1	BTB-00689316	0.3494	-54933	0.59	0.45
GGT(sqrt)	IS	17	69768911	A	intron_variant	rs42685723	-	MODIFIER	ENSBTAG00000019146	OSBP2	1	BTB-00689316	0.3566	-54765	0.59	0.43
GGT(sqrt)	IS	17	69768932	G	intron_variant	rs42685721	-	MODIFIER	ENSBTAG00000019146	OSBP2	1	BTB-00689316	0.3645	-54744	0.58	0.42
GGT(sqrt)	IS	17	69768951	T	intron_variant	rs42685720	-	MODIFIER	ENSBTAG00000019146	OSBP2	1	BTB-00689316	0.3731	-54725	0.58	0.41
GGT(sqrt)	IS	17	69769047	T	intron_variant	rs42685719	-	MODIFIER	ENSBTAG00000019146	OSBP2	1	BTB-00689316	0.4120	-54629	0.60	0.46
GGT(sqrt)	IS	17	69769083	A	intron_variant	rs378825652	-	MODIFIER	ENSBTAG00000019146	OSBP2	1	BTB-00689316	0.3132	-54593	0.24	0.39
GGT(sqrt)	IS	17	69769430	A	intron_variant	rs42685718	-	MODIFIER	ENSBTAG00000019146	OSBP2	1	BTB-00689316	0.3830	-54246	0.60	0.47
GGT(sqrt)	IS	17	69769478	T	intron_variant	rs42685717	-	MODIFIER	ENSBTAG00000019146	OSBP2	1	BTB-00689316	0.4017	-54198	0.60	0.46
GGT(sqrt)	IS	17	69769487	G	intron_variant	rs42685716	-	MODIFIER	ENSBTAG00000019146	OSBP2	1	BTB-00689316	0.4017	-54189	0.60	0.46
GGT(sqrt)	IS	17	69769573	T	intron_variant	rs108965762	-	MODIFIER	ENSBTAG00000019146	OSBP2	1	BTB-00689316	0.3856	-54103	0.60	0.45
GGT(sqrt)	IS	17	69769654	G	intron_variant	rs42685715	-	MODIFIER	ENSBTAG00000019146	OSBP2	1	BTB-00689316	0.3845	-54022	0.60	0.46
GGT(sqrt)	IS	17	69769675	G	intron_variant	rs42685714	-	MODIFIER	ENSBTAG00000019146	OSBP2	1	BTB-00689316	0.3783	-54001	0.60	0.45
GGT(sqrt)	IS	17	69769979	G	intron_variant	rs109472959	-	MODIFIER	ENSBTAG00000019146	OSBP2	1	BTB-00689316	0.3509	-53697	0.59	0.45
GGT(sqrt)	IS	17	69769987	T	intron_variant	rs110033131	-	MODIFIER	ENSBTAG00000019146	OSBP2	1	BTB-00689316	0.3524	-53689	0.59	0.44
GGT(sqrt)	IS	17	69770011	T	intron_variant	rs41610400	-	MODIFIER	ENSBTAG00000019146	OSBP2	1	BTB-00689316	0.3272	-53665	0.59	0.45
GGT(sqrt)	IS	17	69770029	G	intron_variant	rs41610399	-	MODIFIER	ENSBTAG00000019146	OSBP2	1	BTB-00689316	0.3560	-53647	0.59	0.43
GGT(sqrt)	IS	17	69770134	G	intron_variant	rs41610398	-	MODIFIER	ENSBTAG00000019146	OSBP2	1	BTB-00689316	0.4357	-53542	0.60	0.46
GGT(sqrt)	IS	17	69770477	C	intron_variant	rs42685712	-	MODIFIER	ENSBTAG00000019146	OSBP2	1	BTB-00689316	0.4745	-53199	0.59	0.41
GGT(sqrt)	IS	17	69770509	C	intron_variant	rs42685711	-	MODIFIER	ENSBTAG00000019146	OSBP2	1	BTB-00689316	0.4855	-53167	0.60	0.42
GGT(sqrt)	IS	17	69770539	G	intron_variant	rs42685710	-	MODIFIER	ENSBTAG00000019146	OSBP2	1	BTB-00689316	0.4538	-53137	0.59	0.44
GGT(sqrt)	IS	17	69770548	G	intron_variant	rs42685709	-	MODIFIER	ENSBTAG00000019146	OSBP2	1	BTB-00689316	0.4538	-53128	0.60	0.44
GGT(sqrt)	IS	17	69770589	T	intron_variant	rs42685708	-	MODIFIER	ENSBTAG00000019146	OSBP2	1	BTB-00689316	0.4293	-53087	0.60	0.45
GGT(sqrt)	IS	17	69770629	-	intron_variant	-	-	MODIFIER	ENSBTAG00000019146	OSBP2	1	BTB-00689316	0.4023	-53047	0.39	0.55
GGT(sqrt)	IS	17	69770631	-	intron_variant	-	-	MODIFIER	ENSBTAG00000019146	OSBP2	1	BTB-00689316	0.3910	-53045	0.61	0.47
GGT(sqrt)	IS	17	69770637	A	intron_variant	rs42685706	-	MODIFIER	ENSBTAG00000019146	OSBP2	1	BTB-00689316	0.3821	-53039	0.61	0.45
GGT(sqrt)	IS	17	69770706	A	intron_variant	rs42685705	-	MODIFIER	ENSBTAG00000019146	OSBP2	1	BTB-00689316	0.4497	-52970	0.60	0.46
GGT(sqrt)	IS	17	69770848	A	intron_variant	rs42685703	-	MODIFIER	ENSBTAG00000019146	OSBP2	1	BTB-00689316	0.4411	-52828	0.61	0.46
GGT(sqrt)	IS	17	69771149	A	intron_variant	rs42685702	-	MODIFIER	ENSBTAG00000019146	OSBP2	1	BTB-00689316	0.4520	-52527	0.60	0.46
GGT(sqrt)	IS	17	69771184	T	intron_variant	rs137569809	-	MODIFIER	ENSBTAG00000019146	OSBP2	1	BTB-00689316	0.4891	-52492	0.60	0.46
GGT(sqrt)	IS	17	69772222	A	intron_variant	rs109053831	-	MODIFIER	ENSBTAG00000019146	OSBP2	1	BTB-00689316	0.3651	-51454	0.52	0.43
GGT(sqrt)	IS	17	69772279	T	intron_variant	rs109518048	-	MODIFIER	ENSBTAG00000019146	OSBP2	1	BTB-00689316	0.3560	-51397	0.61	0.45
GGT(sqrt)	IS	17	69772470	C	intron_variant	rs42685700	-	MODIFIER	ENSBTAG00000019146	OSBP2	1	BTB-00689316	0.4152	-51206	0.36	0.50
GGT(sqrt)	IS	17	69787169	A	intron_variant	rs42685643	-	MODIFIER	ENSBTAG00000019146	OSBP2	1	BTB-00689316	0.3292	-36507	0.67	0.37
GGT(sqrt)	IS	17	69787513	G	intron_variant	rs109745223	-	MODIFIER	ENSBTAG00000019146	OSBP2	1	BTB-00689316	0.5743	-36163	0.67	0.44
GGT(sqrt)	IS	17	69787516	G	intron_variant	rs110798398	-	MODIFIER	ENSBTAG00000019146	OSBP2	1	BTB-00689316	0.5743	-36160	0.67	0.44
GGT(sqrt)	IS	17	69787543	G	intron_variant	rs109843045	-	MODIFIER	ENSBTAG00000019146	OSBP2	1	BTB-00689316	0.5033	-36133	0.54	0.40
GGT(sqrt)	IS	17	69787775	C	intron_variant	rs42685641	-	MODIFIER	ENSBTAG00000019146	OSBP2	1	BTB-00689316	0.4490	-35901	0.72	0.55
GGT(sqrt)	IS	17	69787949	-	intron_variant	rs452004083	-	MODIFIER	ENSBTAG00000019146	OSBP2	1	BTB-00689316	0.5813	-35727	0.60	0.43
GGT(sqrt)	IS	17	69787972	AAG	intron_variant	rs134683629	-	MODIFIER	ENSBTAG00000019146	OSBP2	1	BTB-00689316	0.5389	-35704	0.60	0.42
GGT(sqrt)	IS	17	69787996	A	intron_variant	rs109933225	-	MODIFIER	ENSBTAG00000019146	OSBP2	1	BTB-00689316	0.5389	-35680	0.61	0.42
GGT(sqrt)	IS	17	69789212	C	intron_variant	rs384463233	-	MODIFIER	ENSBTAG00000019146	OSBP2	1	BTB-00689316	0.3666	-34464	0.24	0.42
GGT(sqrt)	IS	17	69790856	G	intron_variant	rs42685640	-	MODIFIER	ENSBTAG00000019146	OSBP2	1	BTB-00689316	0.3114	-32820	0.58	0.49
GGT(sqrt)	IS	17	69792168	A	3_prime_UTR_variant;synonymous_variant	rs110771928	-	MODIFIER;LOW	ENSBTAG00000019146	OSBP2	1	BTB-00689316	0.3890	-31508	0.24	0.39
GGT(sqrt)	IS	17	69804581	T	upstream_gene_variant	rs210266607	-	MODIFIER	ENSBTAG00000049259	-	-1	BTB-00689316	0.3086	-19095	0.48	0.29
GGT(sqrt)	IS	17	69808036	C	intergenic_variant	rs385992710	-	MODIFIER	-	-	-	BTB-00689316	0.6898	-15640	0.34	0.37
GGT(sqrt)	IS	17	69808045	G	intergenic_variant	rs383864428	-	MODIFIER	-	-	-	BTB-00689316	0.6898	-15631	0.34	0.37
GGT(sqrt)	IS	17	69808047	T	intergenic_variant	rs380391656	-	MODIFIER	-	-	-	BTB-00689316	0.6898	-15629	0.34	0.37
GGT(sqrt)	IS	17	69808124	G	intergenic_variant	rs377975845	-	MODIFIER	-	-	-	BTB-00689316	0.3226	-15552	0.25	0.44
GGT(sqrt)	IS	17	69809829	-	intergenic_variant	-	-	MODIFIER	-	-	-	BTB-00689316	0.6526	-13847	0.42	0.38
GGT(sqrt)	IS	17	69813892	A	intergenic_variant	rs209491278	-	MODIFIER	-	-	-	BTB-00689316	0.5679	-9784	0.26	0.53
GGT(sqrt)	IS	17	69814012	A	intergenic_variant	rs382939850	-	MODIFIER	-	-	-	BTB-00689316	0.7129	-9664	0.33	0.38
GGT(sqrt)	IS	17	69814165	G	intergenic_variant	rs210685585	-	MODIFIER	-	-	-	BTB-00689316	0.4772	-9511	0.25	0.52
GGT(sqrt)	IS	17	69814262	A	intergenic_variant	rs109364530	-	MODIFIER	-	-	-	BTB-00689316	0.6199	-9414	0.32	0.38
GGT(sqrt)	IS	17	69814290	A	intergenic_variant	rs208348019	-	MODIFIER	-	-	-	BTB-00689316	0.4555	-9386	0.24	0.49
GGT(sqrt)	IS	17	69814983	T	downstream_gene_variant	rs383351425	-	MODIFIER	ENSBTAG00000009963	MORC2	-1	BTB-00689316	0.7721	-8693	0.34	0.38
GGT(sqrt)	IS	17	69816409	A	downstream_gene_variant	rs109109538	-	MODIFIER	ENSBTAG00000009963	MORC2	-1	BTB-00689316	0.7345	-7267	0.34	0.37
GGT(sqrt)	IS	17	69817191	A	downstream_gene_variant	rs109502543	-	MODIFIER	ENSBTAG00000009963	MORC2	-1	BTB-00689316	0.7363	-6485	0.34	0.37
GGT(sqrt)	IS	17	69817456	A	downstream_gene_variant	rs109079287	-	MODIFIER	ENSBTAG00000009963	MORC2	-1	BTB-00689316	0.7115	-6220	0.35	0.37
GGT(sqrt)	IS	17	69818251	G	downstream_gene_variant	rs210982925	-	MODIFIER	ENSBTAG00000009963	MORC2	-1	BTB-00689316	0.6749	-5425	0.35	0.38
GGT(sqrt)	IS	17	69819672	C	3_prime_UTR_variant	rs378634698	-	MODIFIER	ENSBTAG00000009963	MORC2	-1	BTB-00689316	0.3633	-4004	0.24	0.43
GGT(sqrt)	IS	17	69820402	CCCGCCTCCCCCTACCCAGGT	intron_variant	rs385379353	-	MODIFIER	ENSBTAG00000009963	MORC2	-1	BTB-00689316	0.6710	-3274	0.33	0.33
GGT(sqrt)	IS	17	69820551	C	intron_variant	rs41853801	-	MODIFIER	ENSBTAG00000009963	MORC2	-1	BTB-00689316	0.6178	-3125	0.47	0.39
GGT(sqrt)	IS	17	69820773	T	intron_variant	rs133966421	-	MODIFIER	ENSBTAG00000009963	MORC2	-1	BTB-00689316	0.6853	-2903	0.34	0.56
GGT(sqrt)	IS	17	69821643	A	intron_variant	rs41853799	-	MODIFIER	ENSBTAG00000009963	MORC2	-1	BTB-00689316	0.7731	-2033	0.41	0.39
GGT(sqrt)	IS	17	69822301	-	intron_variant	rs383583567	-	MODIFIER	ENSBTAG00000009963	MORC2	-1	BTB-00689316	0.7721	-1375	0.34	0.39
GGT(sqrt)	IS	17	69822468	C	intron_variant	rs210067090	-	MODIFIER	ENSBTAG00000009963	MORC2	-1	BTB-00689316	0.3665	-1208	0.25	0.44
GGT(sqrt)	IS	17	69822612	A	intron_variant	rs109657066	-	MODIFIER	ENSBTAG00000009963	MORC2	-1	BTB-00689316	0.7465	-1064	0.34	0.38
GGT(sqrt)	IS	17	69823676	G	synonymous_variant	rs41853796	-	LOW	ENSBTAG00000009963	MORC2	-1	BTB-00689316	1.0000	0	0.40	0.38
GGT(sqrt)	IS	17	69824579	A	intron_variant	rs211551256	-	MODIFIER	ENSBTAG00000009963	MORC2	-1	BTB-00689316	0.3128	903	0.24	0.42
GGT(sqrt)	IS	17	69825158	A	intron_variant	rs17872017	-	MODIFIER	ENSBTAG00000009963	MORC2	-1	BTB-00689316	0.6612	1482	0.23	0.33
GGT(sqrt)	IS	17	69826772	G	intron_variant	rs383807063	-	MODIFIER	ENSBTAG00000009963	MORC2	-1	BTB-00689316	0.3515	3096	0.25	0.43
GGT(sqrt)	IS	17	69826841	A	intron_variant	rs208898584	-	MODIFIER	ENSBTAG00000009963	MORC2	-1	BTB-00689316	0.7345	3165	0.34	0.38
GGT(sqrt)	IS	17	69831131	A	intron_variant	rs379842378	-	MODIFIER	ENSBTAG00000009963	MORC2	-1	BTB-00689316	0.5195	7455	0.19	0.28
GGT(sqrt)	IS	17	69832913	C	intron_variant	rs385977809	-	MODIFIER	ENSBTAG00000009963	MORC2	-1	BTB-00689316	0.7363	9237	0.33	0.37
GGT(sqrt)	IS	17	69833300	T	intron_variant	rs41853790	-	MODIFIER	ENSBTAG00000009963	MORC2	-1	BTB-00689316	0.7731	9624	0.41	0.39
GGT(sqrt)	IS	17	69834399	A	intron_variant	rs381392522	-	MODIFIER	ENSBTAG00000009963	MORC2	-1	BTB-00689316	0.3226	10723	0.25	0.44
GGT(sqrt)	IS	17	69835933	C	intron_variant	rs385188687	-	MODIFIER	ENSBTAG00000009963	MORC2	-1	BTB-00689316	0.3683	12257	0.24	0.43
GGT(sqrt)	IS	17	69836928	T	intron_variant	rs109817640	-	MODIFIER	ENSBTAG00000009963	MORC2	-1	BTB-00689316	0.7345	13252	0.34	0.38
GGT(sqrt)	IS	17	69837505	-	intron_variant	rs385115281	-	MODIFIER	ENSBTAG00000009963	MORC2	-1	BTB-00689316	0.5125	13829	0.19	0.26
GGT(sqrt)	IS	17	69838479	T	intron_variant	rs380061591	-	MODIFIER	ENSBTAG00000009963	MORC2	-1	BTB-00689316	0.3079	14803	0.24	0.44
GGT(sqrt)	IS	17	69840686	A	intron_variant	rs110675650	-	MODIFIER	ENSBTAG00000009963	MORC2	-1	BTB-00689316	0.4903	17010	0.09	0.20
GGT(sqrt)	IS	17	69842455	A	intron_variant	rs382411528	-	MODIFIER	ENSBTAG00000009963	MORC2	-1	BTB-00689316	0.3415	18779	0.39	0.49
GGT(sqrt)	IS	17	69842883	A	intron_variant	rs385925722	-	MODIFIER	ENSBTAG00000009963	MORC2	-1	BTB-00689316	0.4129	19207	0.04	0.18
GGT(sqrt)	IS	17	69844669	G	intron_variant	rs385723207	-	MODIFIER	ENSBTAG00000009963	MORC2	-1	BTB-00689316	0.3338	20993	0.39	0.48
GGT(sqrt)	IS	17	69845235	T	intron_variant	rs208898594	-	MODIFIER	ENSBTAG00000009963	MORC2	-1	BTB-00689316	0.3071	21559	0.38	0.47
GGT(sqrt)	IS	17	69846820	G	intron_variant	rs385095310	-	MODIFIER	ENSBTAG00000009963	MORC2	-1	BTB-00689316	0.3180	23144	0.10	0.35
GGT(sqrt)	IS	17	69848578	A	intron_variant	rs380516871	-	MODIFIER	ENSBTAG00000009963	MORC2	-1	BTB-00689316	0.3016	24902	0.10	0.36
GGT(sqrt)	IS	17	69850018	T	intron_variant	rs384925062	-	MODIFIER	ENSBTAG00000009963	MORC2	-1	BTB-00689316	0.3015	26342	0.11	0.36
GGT(sqrt)	IS	17	69852496	T	intron_variant	rs109197540	-	MODIFIER	ENSBTAG00000009963	MORC2	-1	BTB-00689316	0.3015	28820	0.10	0.36
GGT(sqrt)	IS	17	69853823	T	intron_variant	rs378145808	-	MODIFIER	ENSBTAG00000009963	MORC2	-1	BTB-00689316	0.3015	30147	0.10	0.36
GGT(sqrt)	IS	17	69854004	T	intron_variant	rs109150866	-	MODIFIER	ENSBTAG00000009963	MORC2	-1	BTB-00689316	0.3112	30328	0.10	0.36
GGT(sqrt)	IS	17	69854417	G	intron_variant	rs379587212	-	MODIFIER	ENSBTAG00000009963	MORC2	-1	BTB-00689316	0.3015	30741	0.10	0.36
GGT(sqrt)	IS	17	69854451	C	intron_variant	rs381204876	-	MODIFIER	ENSBTAG00000009963	MORC2	-1	BTB-00689316	0.4480	30775	0.09	0.20
GGT(sqrt)	IS	17	69854701	A	intron_variant	rs384782720	-	MODIFIER	ENSBTAG00000009963	MORC2	-1	BTB-00689316	0.3112	31025	0.10	0.35
GGT(sqrt)	IS	17	69855671	A	intron_variant	rs110130938	-	MODIFIER	ENSBTAG00000009963	MORC2	-1	BTB-00689316	0.3147	31995	0.11	0.36
GGT(sqrt)	IS	17	69856515	T	intron_variant	rs109947213	-	MODIFIER	ENSBTAG00000009963	MORC2	-1	BTB-00689316	0.3147	32839	0.11	0.37
GGT(sqrt)	IS	17	69857058	T	intron_variant	rs111006270	-	MODIFIER	ENSBTAG00000009963	MORC2	-1	BTB-00689316	0.4813	33382	0.10	0.21
GGT(sqrt)	IS	17	69859045	A	intron_variant	rs110276806	-	MODIFIER	ENSBTAG00000009963	MORC2	-1	BTB-00689316	0.3112	35369	0.11	0.35
GGT(sqrt)	IS	17	69859045	A	upstream_gene_variant	rs110276806	-	MODIFIER	ENSBTAG00000052295	-	1	BTB-00689316	0.3112	35369	0.11	0.35
GGT(sqrt)	IS	17	69859045	A	upstream_gene_variant	rs110276806	-	MODIFIER	ENSBTAG00000054696	-	1	BTB-00689316	0.3112	35369	0.11	0.35
GGT(sqrt)	IS	17	69865433	C	downstream_gene_variant	rs110061020	-	MODIFIER	ENSBTAG00000052295	-	1	BTB-00689316	0.4650	41757	0.10	0.21
GGT(sqrt)	IS	17	69865433	C	downstream_gene_variant	rs110061020	-	MODIFIER	ENSBTAG00000052781	-	1	BTB-00689316	0.4650	41757	0.10	0.21
GGT(sqrt)	IS	17	69865433	C	downstream_gene_variant	rs110061020	-	MODIFIER	ENSBTAG00000054696	-	1	BTB-00689316	0.4650	41757	0.10	0.21
GGT(sqrt)	IS	17	69865433	C	upstream_gene_variant	rs110061020	-	MODIFIER	ENSBTAG00000051325	-	1	BTB-00689316	0.4650	41757	0.10	0.21
GGT(sqrt)	IS	17	69868537	T	downstream_gene_variant	rs380495929	-	MODIFIER	ENSBTAG00000051325	-	1	BTB-00689316	0.4765	44861	0.10	0.20
GGT(sqrt)	IS	17	69868537	T	downstream_gene_variant	rs380495929	-	MODIFIER	ENSBTAG00000052781	-	1	BTB-00689316	0.4765	44861	0.10	0.20
GGT(sqrt)	IS	17	69869330	C	downstream_gene_variant	rs110891940	-	MODIFIER	ENSBTAG00000051325	-	1	BTB-00689316	0.4765	45654	0.10	0.20
GGT(sqrt)	IS	17	69869330	C	downstream_gene_variant	rs110891940	-	MODIFIER	ENSBTAG00000052781	-	1	BTB-00689316	0.4765	45654	0.10	0.20
GGT(sqrt)	IS	17	69872299	C	intergenic_variant	rs377915476	-	MODIFIER	-	-	-	BTB-00689316	0.4813	48623	0.09	0.21
GGT(sqrt)	IS	17	69872309	A	intergenic_variant	rs110001907	-	MODIFIER	-	-	-	BTB-00689316	0.4813	48633	0.09	0.21
GGT(sqrt)	IS	17	69874297	T	intergenic_variant	rs380819320	-	MODIFIER	-	-	-	BTB-00689316	0.4813	50621	0.10	0.20
GGT(sqrt)	IS	17	69874984	A	intergenic_variant	rs110564316	-	MODIFIER	-	-	-	BTB-00689316	0.4525	51308	0.10	0.20
GGT(sqrt)	IS	17	69877282	G	intergenic_variant	rs110450189	-	MODIFIER	-	-	-	BTB-00689316	0.4887	53606	0.09	0.21
GGT(sqrt)	IS	17	69880896	A	intergenic_variant	rs380174612	-	MODIFIER	-	-	-	BTB-00689316	0.5011	57220	0.10	0.20
GGT(sqrt)	IS	17	69882169	-	intergenic_variant	rs381164349	-	MODIFIER	-	-	-	BTB-00689316	0.4525	58493	0.10	0.20
GGT(sqrt)	IS	17	69886482	C	intergenic_variant	rs135390031	-	MODIFIER	-	-	-	BTB-00689316	0.3449	62806	0.62	0.50
GGT(sqrt)	IS	17	69887024	TAATTTT	intergenic_variant	rs383327019	-	MODIFIER	-	-	-	BTB-00689316	0.4819	63348	0.71	0.67
GGT(sqrt)	IS	17	69888450	C	intergenic_variant	rs379385031	-	MODIFIER	-	-	-	BTB-00689316	0.4008	64774	0.18	0.23
GGT(sqrt)	IS	17	69888568	T	intergenic_variant	-	-	MODIFIER	-	-	-	BTB-00689316	0.3038	64892	0.32	0.44
GGT(sqrt)	IS	17	69891712	G	intergenic_variant	rs110488840	-	MODIFIER	-	-	-	BTB-00689316	0.5620	68036	0.10	0.28
GGT(sqrt)	IS	17	69900367	C	intergenic_variant	rs41853471	-	MODIFIER	-	-	-	BTB-00689316	0.4409	76691	0.54	0.48
GGT(sqrt)	IS	17	69901656	A	intergenic_variant	rs109552111	-	MODIFIER	-	-	-	BTB-00689316	0.3206	77980	0.29	0.37
GGT(sqrt)	IH	17	71026318	-	intergenic_variant	rs379418109	-	MODIFIER	-	-	-	BTB-01973064	0.3617	-342164	0.34	0.09
GGT(sqrt)	IH	17	71026402	G	intergenic_variant	rs208917095	-	MODIFIER	-	-	-	BTB-01973064	0.3786	-342080	0.34	0.09
GGT(sqrt)	IH	17	71026429	A	intergenic_variant	rs210510085	-	MODIFIER	-	-	-	BTB-01973064	0.3774	-342053	0.34	0.09
GGT(sqrt)	IH	17	71097758	G	downstream_gene_variant	rs135086206	-	MODIFIER	ENSBTAG00000054009	-	1	BTB-01973064	0.3096	-270724	0.44	0.46
GGT(sqrt)	IH	17	71097758	G	intron_variant	rs135086206	-	MODIFIER	ENSBTAG00000047121	-	1	BTB-01973064	0.3096	-270724	0.44	0.46
GGT(sqrt)	IH	17	71110304	A	intron_variant	rs208576051	-	MODIFIER	ENSBTAG00000047121	-	1	BTB-01973064	0.3309	-258178	0.27	0.00
GGT(sqrt)	IH	17	71110304	A	intron_variant	rs208576051	-	MODIFIER	ENSBTAG00000048832	-	1	BTB-01973064	0.3309	-258178	0.27	0.00
GGT(sqrt)	IH	17	71112355	A	intron_variant	rs210436795	-	MODIFIER	ENSBTAG00000047121	-	1	BTB-01973064	0.3083	-256127	0.27	0.00
GGT(sqrt)	IH	17	71112355	A	intron_variant	rs210436795	-	MODIFIER	ENSBTAG00000048832	-	1	BTB-01973064	0.3083	-256127	0.27	0.00
GGT(sqrt)	IH	17	71208564	G	downstream_gene_variant	rs109799917	-	MODIFIER	ENSBTAG00000053568	ZNF70	-1	BTB-01973064	0.3915	-159918	0.46	0.90
GGT(sqrt)	IH	17	71208653	G	downstream_gene_variant	rs110309450	-	MODIFIER	ENSBTAG00000053568	ZNF70	-1	BTB-01973064	0.3168	-159829	0.53	0.88
GGT(sqrt)	IH	17	71208670	G	downstream_gene_variant	rs134840495	-	MODIFIER	ENSBTAG00000053568	ZNF70	-1	BTB-01973064	0.3340	-159812	0.53	0.89
GGT(sqrt)	IH	17	71208699	A	downstream_gene_variant	rs134107210	-	MODIFIER	ENSBTAG00000053568	ZNF70	-1	BTB-01973064	0.3578	-159783	0.52	0.88
GGT(sqrt)	IH	17	71216171	T	downstream_gene_variant	rs209990396	-	MODIFIER	ENSBTAG00000051134	VPREB3	-1	BTB-01973064	0.3932	-152311	0.35	0.02
GGT(sqrt)	IH	17	71216171	T	missense_variant	rs209990396	tolerated(0,15)	MODERATE	ENSBTAG00000053568	ZNF70	-1	BTB-01973064	0.3932	-152311	0.35	0.02
GGT(sqrt)	IH	17	71217036	A	downstream_gene_variant	rs211663980	-	MODIFIER	ENSBTAG00000051134	VPREB3	-1	BTB-01973064	0.4155	-151446	0.37	0.02
GGT(sqrt)	IH	17	71217036	A	intron_variant	rs211663980	-	MODIFIER	ENSBTAG00000053568	ZNF70	-1	BTB-01973064	0.4155	-151446	0.37	0.02
GGT(sqrt)	IH	17	71220829	A	3_prime_UTR_variant	rs210864231	-	MODIFIER	ENSBTAG00000051134	VPREB3	-1	BTB-01973064	0.4107	-147653	0.35	0.02
GGT(sqrt)	IH	17	71220829	A	upstream_gene_variant	rs210864231	-	MODIFIER	ENSBTAG00000022030	C17H22orf15	1	BTB-01973064	0.4107	-147653	0.35	0.02
GGT(sqrt)	IH	17	71220829	A	upstream_gene_variant	rs210864231	-	MODIFIER	ENSBTAG00000053568	ZNF70	-1	BTB-01973064	0.4107	-147653	0.35	0.02
GGT(sqrt)	IH	17	71223249	T	downstream_gene_variant	rs211067324	-	MODIFIER	ENSBTAG00000022032	CHCHD10	-1	BTB-01973064	0.4136	-145233	0.35	0.02
GGT(sqrt)	IH	17	71223249	T	upstream_gene_variant	rs211067324	-	MODIFIER	ENSBTAG00000022030	C17H22orf15	1	BTB-01973064	0.4136	-145233	0.35	0.02
GGT(sqrt)	IH	17	71223249	T	upstream_gene_variant	rs211067324	-	MODIFIER	ENSBTAG00000051134	VPREB3	-1	BTB-01973064	0.4136	-145233	0.35	0.02
GGT(sqrt)	IH	17	71223249	T	upstream_gene_variant	rs211067324	-	MODIFIER	ENSBTAG00000053568	ZNF70	-1	BTB-01973064	0.4136	-145233	0.35	0.02
GGT(sqrt)	IH	17	71327275	G	downstream_gene_variant	rs133555836	-	MODIFIER	ENSBTAG00000040298	GSTT1	1	BTB-01973064	0.3193	-41207	0.30	0.28
GGT(sqrt)	IH	17	71327275	G	upstream_gene_variant	rs133555836	-	MODIFIER	ENSBTAG00000008587	GSTT2	1	BTB-01973064	0.3193	-41207	0.30	0.28
GGT(sqrt)	IH	17	71331776	G	intron_variant	rs132990187	-	MODIFIER	ENSBTAG00000008587	GSTT2	1	BTB-01973064	0.3310	-36706	0.31	0.22
GGT(sqrt)	IH	17	71331776	G	upstream_gene_variant	rs132990187	-	MODIFIER	ENSBTAG00000022027	DDT	1	BTB-01973064	0.3310	-36706	0.31	0.22
GGT(sqrt)	IH	17	71331835	G	intron_variant	rs137183220	-	MODIFIER	ENSBTAG00000008587	GSTT2	1	BTB-01973064	0.3452	-36647	0.31	0.21
GGT(sqrt)	IH	17	71331835	G	upstream_gene_variant	rs137183220	-	MODIFIER	ENSBTAG00000022027	DDT	1	BTB-01973064	0.3452	-36647	0.31	0.21
GGT(sqrt)	IH	17	71332121	G	intron_variant	rs136786745	-	MODIFIER	ENSBTAG00000008587	GSTT2	1	BTB-01973064	0.3526	-36361	0.31	0.22
GGT(sqrt)	IH	17	71332121	G	upstream_gene_variant	rs136786745	-	MODIFIER	ENSBTAG00000022027	DDT	1	BTB-01973064	0.3526	-36361	0.31	0.22
GGT(sqrt)	IH	17	71340937	A	downstream_gene_variant	rs136781932	-	MODIFIER	ENSBTAG00000022027	DDT	1	BTB-01973064	0.3195	-27545	0.42	0.36
GGT(sqrt)	IH	17	71340937	A	upstream_gene_variant	rs136781932	-	MODIFIER	ENSBTAG00000024708	CABIN1	1	BTB-01973064	0.3195	-27545	0.42	0.36
GGT(sqrt)	IH	17	71345826	AG	intron_variant	-	-	MODIFIER	ENSBTAG00000024708	CABIN1	1	BTB-01973064	0.3283	-22656	0.30	0.86
GGT(sqrt)	IH	17	71346944	G	intron_variant	rs43083375	-	MODIFIER	ENSBTAG00000024708	CABIN1	1	BTB-01973064	0.5389	-21538	0.39	0.52
GGT(sqrt)	IH	17	71346945	C	intron_variant	rs43083376	-	MODIFIER	ENSBTAG00000024708	CABIN1	1	BTB-01973064	0.5389	-21537	0.39	0.52
GGT(sqrt)	IH	17	71348361	T	intron_variant	rs43083377	-	MODIFIER	ENSBTAG00000024708	CABIN1	1	BTB-01973064	0.5666	-20121	0.59	0.52
GGT(sqrt)	IH	17	71350152	C	intron_variant	rs110783273	-	MODIFIER	ENSBTAG00000024708	CABIN1	1	BTB-01973064	0.6276	-18330	0.45	0.83
GGT(sqrt)	IH	17	71350440	C	intron_variant	rs43083378	-	MODIFIER	ENSBTAG00000024708	CABIN1	1	BTB-01973064	0.6230	-18042	0.44	0.84
GGT(sqrt)	IH	17	71351287	G	intron_variant	rs208475707	-	MODIFIER	ENSBTAG00000024708	CABIN1	1	BTB-01973064	0.4179	-17195	0.34	0.13
GGT(sqrt)	IH	17	71352106	G	intron_variant	rs43083381	-	MODIFIER	ENSBTAG00000024708	CABIN1	1	BTB-01973064	0.4313	-16376	0.33	0.07
GGT(sqrt)	IH	17	71352793	C	intron_variant	rs109330892	-	MODIFIER	ENSBTAG00000024708	CABIN1	1	BTB-01973064	0.4720	-15689	0.37	0.48
GGT(sqrt)	IH	17	71353111	-	intron_variant	rs380169189	-	MODIFIER	ENSBTAG00000024708	CABIN1	1	BTB-01973064	0.6207	-15371	0.44	0.85
GGT(sqrt)	IH	17	71353113	G	intron_variant	rs462398506	-	MODIFIER	ENSBTAG00000024708	CABIN1	1	BTB-01973064	0.6207	-15369	0.44	0.85
GGT(sqrt)	IH	17	71353203	T	intron_variant	rs43083382	-	MODIFIER	ENSBTAG00000024708	CABIN1	1	BTB-01973064	0.4647	-15279	0.37	0.36
GGT(sqrt)	IH	17	71353615	C	intron_variant	-	-	MODIFIER	ENSBTAG00000024708	CABIN1	1	BTB-01973064	0.5974	-14867	0.46	0.83
GGT(sqrt)	IH	17	71353617	T	intron_variant	-	-	MODIFIER	ENSBTAG00000024708	CABIN1	1	BTB-01973064	0.5598	-14865	0.57	0.18
GGT(sqrt)	IH	17	71353686	G	intron_variant	rs43083384	-	MODIFIER	ENSBTAG00000024708	CABIN1	1	BTB-01973064	0.5941	-14796	0.43	0.80
GGT(sqrt)	IH	17	71354052	G	intron_variant	rs109856505	-	MODIFIER	ENSBTAG00000024708	CABIN1	1	BTB-01973064	0.6147	-14430	0.44	0.84
GGT(sqrt)	IH	17	71354155	C	intron_variant	rs43083385	-	MODIFIER	ENSBTAG00000024708	CABIN1	1	BTB-01973064	0.3801	-14327	0.32	0.04
GGT(sqrt)	IH	17	71354418	G	intron_variant	rs43083386	-	MODIFIER	ENSBTAG00000024708	CABIN1	1	BTB-01973064	0.4667	-14064	0.37	0.37
GGT(sqrt)	IH	17	71354695	T	intron_variant	rs110647747	-	MODIFIER	ENSBTAG00000024708	CABIN1	1	BTB-01973064	0.3939	-13787	0.33	0.05
GGT(sqrt)	IH	17	71354806	T	intron_variant	rs109719969	-	MODIFIER	ENSBTAG00000024708	CABIN1	1	BTB-01973064	0.3931	-13676	0.31	0.04
GGT(sqrt)	IH	17	71356019	T	intron_variant	rs43083387	-	MODIFIER	ENSBTAG00000024708	CABIN1	1	BTB-01973064	0.6423	-12463	0.50	0.12
GGT(sqrt)	IH	17	71356411	T	intron_variant	rs43083388	-	MODIFIER	ENSBTAG00000024708	CABIN1	1	BTB-01973064	0.6470	-12071	0.45	0.86
GGT(sqrt)	IH	17	71358418	G	intron_variant	rs43083389	-	MODIFIER	ENSBTAG00000024708	CABIN1	1	BTB-01973064	0.4989	-10064	0.38	0.49
GGT(sqrt)	IH	17	71359393	T	intron_variant	rs380091410	-	MODIFIER	ENSBTAG00000024708	CABIN1	1	BTB-01973064	0.3948	-9089	0.33	0.04
GGT(sqrt)	IH	17	71359394	G	intron_variant	rs211178541	-	MODIFIER	ENSBTAG00000024708	CABIN1	1	BTB-01973064	0.4871	-9088	0.37	0.50
GGT(sqrt)	IH	17	71360390	-	intron_variant	-	-	MODIFIER	ENSBTAG00000024708	CABIN1	1	BTB-01973064	0.3200	-8092	0.28	0.04
GGT(sqrt)	IH	17	71360390	-	upstream_gene_variant	-	-	MODIFIER	ENSBTAG00000046067	bta-mir-2893	1	BTB-01973064	0.3200	-8092	0.28	0.04
GGT(sqrt)	IH	17	71360441	-	intron_variant	-	-	MODIFIER	ENSBTAG00000024708	CABIN1	1	BTB-01973064	0.3327	-8041	0.29	0.08
GGT(sqrt)	IH	17	71360441	-	upstream_gene_variant	-	-	MODIFIER	ENSBTAG00000046067	bta-mir-2893	1	BTB-01973064	0.3327	-8041	0.29	0.08
GGT(sqrt)	IH	17	71361573	A	intron_variant	rs43083393	-	MODIFIER	ENSBTAG00000024708	CABIN1	1	BTB-01973064	0.4019	-6909	0.32	0.04
GGT(sqrt)	IH	17	71361573	A	upstream_gene_variant	rs43083393	-	MODIFIER	ENSBTAG00000046067	bta-mir-2893	1	BTB-01973064	0.4019	-6909	0.32	0.04
GGT(sqrt)	IH	17	71361680	G	intron_variant	rs43083392	-	MODIFIER	ENSBTAG00000024708	CABIN1	1	BTB-01973064	0.6721	-6802	0.45	0.85
GGT(sqrt)	IH	17	71361680	G	upstream_gene_variant	rs43083392	-	MODIFIER	ENSBTAG00000046067	bta-mir-2893	1	BTB-01973064	0.6721	-6802	0.45	0.85
GGT(sqrt)	IH	17	71362047	A	intron_variant	rs43083391	-	MODIFIER	ENSBTAG00000024708	CABIN1	1	BTB-01973064	0.4085	-6435	0.33	0.04
GGT(sqrt)	IH	17	71362047	A	upstream_gene_variant	rs43083391	-	MODIFIER	ENSBTAG00000046067	bta-mir-2893	1	BTB-01973064	0.4085	-6435	0.33	0.04
GGT(sqrt)	IH	17	71363142	G	missense_variant	rs43083390	tolerated(0,52)	MODERATE	ENSBTAG00000024708	CABIN1	1	BTB-01973064	0.4381	-5340	0.63	0.95
GGT(sqrt)	IH	17	71363142	G	upstream_gene_variant	rs43083390	-	MODIFIER	ENSBTAG00000046067	bta-mir-2893	1	BTB-01973064	0.4381	-5340	0.63	0.95
GGT(sqrt)	IH	17	71364378	T	intron_variant	rs43083403	-	MODIFIER	ENSBTAG00000024708	CABIN1	1	BTB-01973064	0.4193	-4104	0.33	0.05
GGT(sqrt)	IH	17	71364378	T	upstream_gene_variant	rs43083403	-	MODIFIER	ENSBTAG00000046067	bta-mir-2893	1	BTB-01973064	0.4193	-4104	0.33	0.05
GGT(sqrt)	IH	17	71365005	G	downstream_gene_variant	rs43083402	-	MODIFIER	ENSBTAG00000046067	bta-mir-2893	1	BTB-01973064	0.3970	-3477	0.32	0.04
GGT(sqrt)	IH	17	71365005	G	intron_variant	rs43083402	-	MODIFIER	ENSBTAG00000024708	CABIN1	1	BTB-01973064	0.3970	-3477	0.32	0.04
GGT(sqrt)	IH	17	71365186	C	downstream_gene_variant	-	-	MODIFIER	ENSBTAG00000046067	bta-mir-2893	1	BTB-01973064	0.4294	-3296	0.60	0.92
GGT(sqrt)	IH	17	71365186	C	intron_variant	-	-	MODIFIER	ENSBTAG00000024708	CABIN1	1	BTB-01973064	0.4294	-3296	0.60	0.92
GGT(sqrt)	IH	17	71365188	A	downstream_gene_variant	-	-	MODIFIER	ENSBTAG00000046067	bta-mir-2893	1	BTB-01973064	0.4158	-3294	0.35	0.04
GGT(sqrt)	IH	17	71365188	A	intron_variant	-	-	MODIFIER	ENSBTAG00000024708	CABIN1	1	BTB-01973064	0.4158	-3294	0.35	0.04
GGT(sqrt)	IH	17	71366989	T	downstream_gene_variant	rs43083401	-	MODIFIER	ENSBTAG00000046067	bta-mir-2893	1	BTB-01973064	0.4233	-1493	0.33	0.04
GGT(sqrt)	IH	17	71366989	T	intron_variant	rs43083401	-	MODIFIER	ENSBTAG00000024708	CABIN1	1	BTB-01973064	0.4233	-1493	0.33	0.04
GGT(sqrt)	IH	17	71367030	G	downstream_gene_variant	rs43083400	-	MODIFIER	ENSBTAG00000046067	bta-mir-2893	1	BTB-01973064	0.4442	-1452	0.62	0.95
GGT(sqrt)	IH	17	71367030	G	intron_variant	rs43083400	-	MODIFIER	ENSBTAG00000024708	CABIN1	1	BTB-01973064	0.4442	-1452	0.62	0.95
GGT(sqrt)	IH	17	71368010	T	downstream_gene_variant	rs43083399	-	MODIFIER	ENSBTAG00000046067	bta-mir-2893	1	BTB-01973064	0.6723	-472	0.51	0.15
GGT(sqrt)	IH	17	71368010	T	intron_variant	rs43083399	-	MODIFIER	ENSBTAG00000024708	CABIN1	1	BTB-01973064	0.6723	-472	0.51	0.15
GGT(sqrt)	IH	17	71368481	C	downstream_gene_variant	rs43083398	-	MODIFIER	ENSBTAG00000046067	bta-mir-2893	1	BTB-01973064	0.6298	-1	0.58	0.95
GGT(sqrt)	IH	17	71368481	C	intron_variant	rs43083398	-	MODIFIER	ENSBTAG00000024708	CABIN1	1	BTB-01973064	0.6298	-1	0.58	0.95
GGT(sqrt)	IH	17	71368482	A	downstream_gene_variant	rs43083397	-	MODIFIER	ENSBTAG00000046067	bta-mir-2893	1	BTB-01973064	1.0000	0	0.47	0.16
GGT(sqrt)	IH	17	71368482	A	intron_variant	rs43083397	-	MODIFIER	ENSBTAG00000024708	CABIN1	1	BTB-01973064	1.0000	0	0.47	0.16
GGT(sqrt)	IH	17	71369547	A	downstream_gene_variant	rs43083395	-	MODIFIER	ENSBTAG00000046067	bta-mir-2893	1	BTB-01973064	0.5581	1065	0.59	0.62
GGT(sqrt)	IH	17	71369547	A	intron_variant	rs43083395	-	MODIFIER	ENSBTAG00000024708	CABIN1	1	BTB-01973064	0.5581	1065	0.59	0.62
GGT(sqrt)	IH	17	71370345	A	intron_variant	rs480025119	-	MODIFIER	ENSBTAG00000024708	CABIN1	1	BTB-01973064	0.4366	1863	0.63	0.95
GGT(sqrt)	IH	17	71371366	C	intron_variant	rs385656176	-	MODIFIER	ENSBTAG00000024708	CABIN1	1	BTB-01973064	0.4441	2884	0.34	0.44
GGT(sqrt)	IH	17	71372832	T	intron_variant	rs41854636	-	MODIFIER	ENSBTAG00000024708	CABIN1	1	BTB-01973064	0.6749	4350	0.52	0.12
GGT(sqrt)	IH	17	71373697	CAGGGGGAGCC	intron_variant	rs797115896	-	MODIFIER	ENSBTAG00000024708	CABIN1	1	BTB-01973064	0.4606	5215	0.62	0.94
GGT(sqrt)	IH	17	71373699	CAGTC	intron_variant	rs382617769	-	MODIFIER	ENSBTAG00000024708	CABIN1	1	BTB-01973064	0.4599	5217	0.62	0.94
GGT(sqrt)	IH	17	71373890	A	intron_variant	rs41854637	-	MODIFIER	ENSBTAG00000024708	CABIN1	1	BTB-01973064	0.6785	5408	0.51	0.13
GGT(sqrt)	IH	17	71374142	C	intron_variant	rs41854638	-	MODIFIER	ENSBTAG00000024708	CABIN1	1	BTB-01973064	0.4576	5660	0.61	0.94
GGT(sqrt)	IH	17	71377065	G	intron_variant	rs41854639	-	MODIFIER	ENSBTAG00000024708	CABIN1	1	BTB-01973064	0.4259	8583	0.60	0.93
GGT(sqrt)	IH	17	71377499	G	intron_variant	rs41854640	-	MODIFIER	ENSBTAG00000024708	CABIN1	1	BTB-01973064	0.4265	9017	0.63	0.95
GGT(sqrt)	IH	17	71377647	G	intron_variant	rs41854641	-	MODIFIER	ENSBTAG00000024708	CABIN1	1	BTB-01973064	0.5478	9165	0.47	0.84
GGT(sqrt)	IH	17	71378106	C	intron_variant	rs41854642	-	MODIFIER	ENSBTAG00000024708	CABIN1	1	BTB-01973064	0.4081	9624	0.33	0.05
GGT(sqrt)	IH	17	71380392	A	intron_variant	rs474529045	-	MODIFIER	ENSBTAG00000024708	CABIN1	1	BTB-01973064	0.3724	11910	0.31	0.04
GGT(sqrt)	IH	17	71380503	A	intron_variant	rs456723248	-	MODIFIER	ENSBTAG00000024708	CABIN1	1	BTB-01973064	0.4118	12021	0.32	0.04
GGT(sqrt)	IH	17	71381277	T	intron_variant	rs41854644	-	MODIFIER	ENSBTAG00000024708	CABIN1	1	BTB-01973064	0.4106	12795	0.33	0.04
GGT(sqrt)	IH	17	71383491	G	intron_variant	-	-	MODIFIER	ENSBTAG00000024708	CABIN1	1	BTB-01973064	0.5620	15009	0.48	0.13
GGT(sqrt)	IH	17	71384423	G	intron_variant	rs109430841	-	MODIFIER	ENSBTAG00000024708	CABIN1	1	BTB-01973064	0.4483	15941	0.63	0.95
GGT(sqrt)	IH	17	71387298	G	intron_variant	rs208837507	-	MODIFIER	ENSBTAG00000024708	CABIN1	1	BTB-01973064	0.4745	18816	0.36	0.16
GGT(sqrt)	IH	17	71387640	C	missense_variant	rs41854645	tolerated_low_confidence(0,26)	MODERATE	ENSBTAG00000024708	CABIN1	1	BTB-01973064	0.5895	19158	0.44	0.84
GGT(sqrt)	IH	17	71388008	C	intron_variant	rs385393682	-	MODIFIER	ENSBTAG00000024708	CABIN1	1	BTB-01973064	0.3600	19526	0.30	0.07
GGT(sqrt)	IH	17	71388403	T	intron_variant	rs41854646	-	MODIFIER	ENSBTAG00000024708	CABIN1	1	BTB-01973064	0.5117	19921	0.60	0.77
GGT(sqrt)	IH	17	71388684	C	intron_variant	rs41854647	-	MODIFIER	ENSBTAG00000024708	CABIN1	1	BTB-01973064	0.4519	20202	0.62	0.92
GGT(sqrt)	IH	17	71388780	G	intron_variant	rs41854648	-	MODIFIER	ENSBTAG00000024708	CABIN1	1	BTB-01973064	0.4282	20298	0.63	0.95
GGT(sqrt)	IH	17	71388865	A	intron_variant	rs41854649	-	MODIFIER	ENSBTAG00000024708	CABIN1	1	BTB-01973064	0.5269	20383	0.58	0.46
GGT(sqrt)	IH	17	71389129	G	intron_variant	rs109694152	-	MODIFIER	ENSBTAG00000024708	CABIN1	1	BTB-01973064	0.6124	20647	0.45	0.84
GGT(sqrt)	IH	17	71389679	G	intron_variant	rs110464367	-	MODIFIER	ENSBTAG00000024708	CABIN1	1	BTB-01973064	0.5287	21197	0.58	0.48
GGT(sqrt)	IH	17	71391150	A	intron_variant	rs41854650	-	MODIFIER	ENSBTAG00000024708	CABIN1	1	BTB-01973064	0.5394	22668	0.61	0.79
GGT(sqrt)	IH	17	71391169	G	intron_variant	rs383832868	-	MODIFIER	ENSBTAG00000024708	CABIN1	1	BTB-01973064	0.5234	22687	0.62	0.83
GGT(sqrt)	IH	17	71391171	G	intron_variant	-	-	MODIFIER	ENSBTAG00000024708	CABIN1	1	BTB-01973064	0.4537	22689	0.35	0.05
GGT(sqrt)	IH	17	71391173	A	intron_variant	-	-	MODIFIER	ENSBTAG00000024708	CABIN1	1	BTB-01973064	0.4632	22691	0.65	0.95
GGT(sqrt)	IH	17	71391986	T	intron_variant	rs41854651	-	MODIFIER	ENSBTAG00000024708	CABIN1	1	BTB-01973064	0.5099	23504	0.60	0.82
GGT(sqrt)	IH	17	71392032	C	intron_variant	rs41854652	-	MODIFIER	ENSBTAG00000024708	CABIN1	1	BTB-01973064	0.4895	23550	0.60	0.81
GGT(sqrt)	IH	17	71392255	T	intron_variant	rs41854653	-	MODIFIER	ENSBTAG00000024708	CABIN1	1	BTB-01973064	0.4455	23773	0.64	0.95
GGT(sqrt)	IH	17	71393895	C	intron_variant	rs41854654	-	MODIFIER	ENSBTAG00000024708	CABIN1	1	BTB-01973064	0.4261	25413	0.61	0.94
GGT(sqrt)	IH	17	71394423	C	intron_variant	rs81109488	-	MODIFIER	ENSBTAG00000024708	CABIN1	1	BTB-01973064	0.4185	25941	0.34	0.04
GGT(sqrt)	IH	17	71394433	T	intron_variant	rs81109489	-	MODIFIER	ENSBTAG00000024708	CABIN1	1	BTB-01973064	0.4167	25951	0.34	0.04
GGT(sqrt)	IH	17	71395583	T	intron_variant	rs41854657	-	MODIFIER	ENSBTAG00000024708	CABIN1	1	BTB-01973064	0.6571	27101	0.51	0.13
GGT(sqrt)	IH	17	71395615	-	intron_variant	-	-	MODIFIER	ENSBTAG00000024708	CABIN1	1	BTB-01973064	0.4194	27133	0.67	0.95
GGT(sqrt)	IH	17	71396264	C	intron_variant	rs110687209	-	MODIFIER	ENSBTAG00000024708	CABIN1	1	BTB-01973064	0.6352	27782	0.51	0.11
GGT(sqrt)	IH	17	71396976	-	intron_variant	rs381957916	-	MODIFIER	ENSBTAG00000024708	CABIN1	1	BTB-01973064	0.5019	28494	0.36	0.19
GGT(sqrt)	IH	17	71397235	G	intron_variant	rs43768177	-	MODIFIER	ENSBTAG00000024708	CABIN1	1	BTB-01973064	0.5308	28753	0.59	0.79
GGT(sqrt)	IH	17	71397979	C	intron_variant	rs446694552	-	MODIFIER	ENSBTAG00000024708	CABIN1	1	BTB-01973064	0.4461	29497	0.62	0.95
GGT(sqrt)	IH	17	71398367	C	intron_variant	rs43760747	-	MODIFIER	ENSBTAG00000024708	CABIN1	1	BTB-01973064	0.4345	29885	0.62	0.94
GGT(sqrt)	IH	17	71398415	G	intron_variant	rs381965075	-	MODIFIER	ENSBTAG00000024708	CABIN1	1	BTB-01973064	0.4312	29933	0.63	0.95
GGT(sqrt)	IH	17	71398925	T	intron_variant	rs466561885	-	MODIFIER	ENSBTAG00000024708	CABIN1	1	BTB-01973064	0.4490	30443	0.63	0.95
GGT(sqrt)	IH	17	71400096	T	intron_variant	rs43768178	-	MODIFIER	ENSBTAG00000024708	CABIN1	1	BTB-01973064	0.5616	31614	0.58	0.47
GGT(sqrt)	IH	17	71404882	-	intron_variant	-	-	MODIFIER	ENSBTAG00000024708	CABIN1	1	BTB-01973064	0.6329	36400	0.51	0.13
GGT(sqrt)	IH	17	71406938	T	intron_variant	rs133861640	-	MODIFIER	ENSBTAG00000024708	CABIN1	1	BTB-01973064	0.5110	38456	0.59	0.62
GGT(sqrt)	IH	17	71409042	T	intron_variant	rs208949958	-	MODIFIER	ENSBTAG00000024708	CABIN1	1	BTB-01973064	0.4341	40560	0.34	0.05
GGT(sqrt)	IH	17	71409140	T	intron_variant	rs211102815	-	MODIFIER	ENSBTAG00000024708	CABIN1	1	BTB-01973064	0.4921	40658	0.37	0.32
GGT(sqrt)	IH	17	71409349	C	intron_variant	rs109903851	-	MODIFIER	ENSBTAG00000024708	CABIN1	1	BTB-01973064	0.5256	40867	0.40	0.63
GGT(sqrt)	IH	17	71409377	C	intron_variant	rs41854660	-	MODIFIER	ENSBTAG00000024708	CABIN1	1	BTB-01973064	0.4629	40895	0.62	0.95
GGT(sqrt)	IH	17	71409442	A	intron_variant	rs41854661	-	MODIFIER	ENSBTAG00000024708	CABIN1	1	BTB-01973064	0.5627	40960	0.57	0.33
GGT(sqrt)	IH	17	71410678	A	intron_variant	rs41854662	-	MODIFIER	ENSBTAG00000024708	CABIN1	1	BTB-01973064	0.4217	42196	0.63	0.93
GGT(sqrt)	IH	17	71410909	T	intron_variant	rs41854663	-	MODIFIER	ENSBTAG00000024708	CABIN1	1	BTB-01973064	0.5365	42427	0.58	0.30
GGT(sqrt)	IH	17	71411190	C	missense_variant	rs41854664	tolerated_low_confidence(0,75)	MODERATE	ENSBTAG00000024708	CABIN1	1	BTB-01973064	0.4433	42708	0.62	0.94
GGT(sqrt)	IH	17	71412054	T	intron_variant	rs41854665	-	MODIFIER	ENSBTAG00000024708	CABIN1	1	BTB-01973064	0.5380	43572	0.60	0.68
GGT(sqrt)	IH	17	71413078	C	intron_variant	rs385258333	-	MODIFIER	ENSBTAG00000024708	CABIN1	1	BTB-01973064	0.5165	44596	0.58	0.66
GGT(sqrt)	IH	17	71413553	G	intron_variant	rs41854666	-	MODIFIER	ENSBTAG00000024708	CABIN1	1	BTB-01973064	0.4408	45071	0.63	0.94
GGT(sqrt)	IH	17	71413873	A	intron_variant	rs41577522	-	MODIFIER	ENSBTAG00000024708	CABIN1	1	BTB-01973064	0.5211	45391	0.58	0.62
GGT(sqrt)	IH	17	71414104	G	intron_variant	rs41854667	-	MODIFIER	ENSBTAG00000024708	CABIN1	1	BTB-01973064	0.4104	45622	0.60	0.95
GGT(sqrt)	IH	17	71414744	A	intron_variant	rs41854668	-	MODIFIER	ENSBTAG00000024708	CABIN1	1	BTB-01973064	0.4422	46262	0.62	0.95
GGT(sqrt)	IH	17	71415203	A	intron_variant	rs41854669	-	MODIFIER	ENSBTAG00000024708	CABIN1	1	BTB-01973064	0.6512	46721	0.50	0.08
GGT(sqrt)	IH	17	71415798	G	intron_variant	rs41854670	-	MODIFIER	ENSBTAG00000024708	CABIN1	1	BTB-01973064	0.6526	47316	0.50	0.14
GGT(sqrt)	IH	17	71416999	G	3_prime_UTR_variant	rs41854671	-	MODIFIER	ENSBTAG00000024708	CABIN1	1	BTB-01973064	0.4469	48517	0.62	0.96
GGT(sqrt)	IH	17	71418064	G	downstream_gene_variant	rs41854672	-	MODIFIER	ENSBTAG00000024708	CABIN1	1	BTB-01973064	0.3171	49582	0.70	0.39
GGT(sqrt)	IH	17	71418265	A	downstream_gene_variant	rs110014472	-	MODIFIER	ENSBTAG00000024708	CABIN1	1	BTB-01973064	0.7052	49783	0.52	0.14
GGT(sqrt)	IH	17	71419381	TTAAC	downstream_gene_variant	rs380529592	-	MODIFIER	ENSBTAG00000024708	CABIN1	1	BTB-01973064	0.4540	50899	0.64	0.95
GGT(sqrt)	IH	17	71419803	G	downstream_gene_variant	rs109646742	-	MODIFIER	ENSBTAG00000024708	CABIN1	1	BTB-01973064	0.5356	51321	0.62	0.78
GGT(sqrt)	IH	17	71420337	T	downstream_gene_variant	rs41854673	-	MODIFIER	ENSBTAG00000024708	CABIN1	1	BTB-01973064	0.3020	51855	0.23	0.06
GGT(sqrt)	IH	17	71420358	C	downstream_gene_variant	rs41854674	-	MODIFIER	ENSBTAG00000024708	CABIN1	1	BTB-01973064	0.4382	51876	0.40	0.51
GGT(sqrt)	IH	17	71420365	T	downstream_gene_variant	rs41854675	-	MODIFIER	ENSBTAG00000024708	CABIN1	1	BTB-01973064	0.3010	51883	0.24	0.06
GGT(sqrt)	IH	17	71420994	T	downstream_gene_variant	-	-	MODIFIER	ENSBTAG00000024708	CABIN1	1	BTB-01973064	0.6109	52512	0.45	0.83
GGT(sqrt)	IH	17	71421005	AAGA	downstream_gene_variant	-	-	MODIFIER	ENSBTAG00000024708	CABIN1	1	BTB-01973064	0.6536	52523	0.51	0.13
GGT(sqrt)	IH	17	71421313	G	downstream_gene_variant	rs41854677	-	MODIFIER	ENSBTAG00000024708	CABIN1	1	BTB-01973064	0.4479	52831	0.65	0.95
GGT(sqrt)	IH	17	71421994	A	downstream_gene_variant	rs209741991	-	MODIFIER	ENSBTAG00000024708	CABIN1	1	BTB-01973064	0.5670	53512	0.60	0.69
GGT(sqrt)	IH	17	71421994	A	upstream_gene_variant	rs209741991	-	MODIFIER	ENSBTAG00000006730	SUSD2	1	BTB-01973064	0.5670	53512	0.60	0.69
GGT(sqrt)	IH	17	71425246	-	upstream_gene_variant	-	-	MODIFIER	ENSBTAG00000006730	SUSD2	1	BTB-01973064	0.5935	56764	0.58	0.19
GGT(sqrt)	IH	17	71425248	-	upstream_gene_variant	-	-	MODIFIER	ENSBTAG00000006730	SUSD2	1	BTB-01973064	0.6271	56766	0.51	0.88
GGT(sqrt)	IH	17	71425774	C	upstream_gene_variant	rs110117473	-	MODIFIER	ENSBTAG00000006730	SUSD2	1	BTB-01973064	0.5690	57292	0.42	0.80
GGT(sqrt)	IH	17	71425849	C	upstream_gene_variant	rs109590809	-	MODIFIER	ENSBTAG00000006730	SUSD2	1	BTB-01973064	0.5226	57367	0.40	0.71
GGT(sqrt)	IH	17	71425979	A	upstream_gene_variant	rs109759356	-	MODIFIER	ENSBTAG00000006730	SUSD2	1	BTB-01973064	0.3585	57497	0.30	0.04
GGT(sqrt)	IH	17	71426029	G	upstream_gene_variant	rs210532901	-	MODIFIER	ENSBTAG00000006730	SUSD2	1	BTB-01973064	0.5670	57547	0.42	0.72
GGT(sqrt)	IH	17	71426081	C	upstream_gene_variant	rs383568784	-	MODIFIER	ENSBTAG00000006730	SUSD2	1	BTB-01973064	0.5522	57599	0.41	0.74
GGT(sqrt)	IH	17	71426082	A	upstream_gene_variant	rs211383324	-	MODIFIER	ENSBTAG00000006730	SUSD2	1	BTB-01973064	0.3567	57600	0.29	0.07
GGT(sqrt)	IH	17	71426182	C	upstream_gene_variant	rs41854682	-	MODIFIER	ENSBTAG00000006730	SUSD2	1	BTB-01973064	0.5400	57700	0.40	0.71
GGT(sqrt)	IH	17	71426887	G	intron_variant	rs110838602	-	MODIFIER	ENSBTAG00000006730	SUSD2	1	BTB-01973064	0.5496	58405	0.42	0.74
GGT(sqrt)	IH	17	71427000	C	intron_variant	rs41854681	-	MODIFIER	ENSBTAG00000006730	SUSD2	1	BTB-01973064	0.5812	58518	0.43	0.75
GGT(sqrt)	IH	17	71427219	T	intron_variant	rs41854680	-	MODIFIER	ENSBTAG00000006730	SUSD2	1	BTB-01973064	0.4395	58737	0.37	0.57
GGT(sqrt)	IH	17	71427834	C	intron_variant	rs209145737	-	MODIFIER	ENSBTAG00000006730	SUSD2	1	BTB-01973064	0.5130	59352	0.40	0.66
GGT(sqrt)	IH	17	71428864	G	intron_variant	rs41854684	-	MODIFIER	ENSBTAG00000006730	SUSD2	1	BTB-01973064	0.4994	60382	0.57	0.95
GGT(sqrt)	IH	17	71429252	G	intron_variant	rs41854685	-	MODIFIER	ENSBTAG00000006730	SUSD2	1	BTB-01973064	0.4976	60770	0.59	0.99
GGT(sqrt)	IH	17	71431562	C	intron_variant	rs41854688	-	MODIFIER	ENSBTAG00000006730	SUSD2	1	BTB-01973064	0.4060	63080	0.65	0.99
GGT(sqrt)	IH	17	71431750	A	synonymous_variant	rs109120475	-	LOW	ENSBTAG00000006730	SUSD2	1	BTB-01973064	0.6021	63268	0.53	0.12
GGT(sqrt)	IH	17	71435467	C	downstream_gene_variant	rs41854687	-	MODIFIER	ENSBTAG00000006730	SUSD2	1	BTB-01973064	0.3971	66985	0.64	0.99
GGT(sqrt)	IH	17	71435965	C	downstream_gene_variant	rs41854686	-	MODIFIER	ENSBTAG00000006730	SUSD2	1	BTB-01973064	0.4200	67483	0.65	0.98
GGT(sqrt)	IH	17	71437318	AG	downstream_gene_variant	rs385254301	-	MODIFIER	ENSBTAG00000006730	SUSD2	1	BTB-01973064	0.3828	68836	0.52	0.86
GGT(sqrt)	IH	17	71437620	G	downstream_gene_variant	rs41854689	-	MODIFIER	ENSBTAG00000006730	SUSD2	1	BTB-01973064	0.4152	69138	0.66	0.99
GGT(sqrt)	IH	17	71437846	C	downstream_gene_variant	rs41854690	-	MODIFIER	ENSBTAG00000006730	SUSD2	1	BTB-01973064	0.4097	69364	0.66	0.98
GGT(sqrt)	IH	17	71438030	C	downstream_gene_variant	rs208356686	-	MODIFIER	ENSBTAG00000006730	SUSD2	1	BTB-01973064	0.4206	69548	0.65	0.99
GGT(sqrt)	IH	17	71438835	A	downstream_gene_variant	rs41854692	-	MODIFIER	ENSBTAG00000006608	GGT5	-1	BTB-01973064	0.3411	70353	0.44	0.23
GGT(sqrt)	IH	17	71438835	A	downstream_gene_variant	rs41854692	-	MODIFIER	ENSBTAG00000006730	SUSD2	1	BTB-01973064	0.3411	70353	0.44	0.23
GGT(sqrt)	IH	17	71438987	G	downstream_gene_variant	rs41854693	-	MODIFIER	ENSBTAG00000006608	GGT5	-1	BTB-01973064	0.4145	70505	0.65	0.96
GGT(sqrt)	IH	17	71439264	T	downstream_gene_variant	rs133361470	-	MODIFIER	ENSBTAG00000006608	GGT5	-1	BTB-01973064	0.3434	70782	0.44	0.16
GGT(sqrt)	IH	17	71439456	-	downstream_gene_variant	rs381811358	-	MODIFIER	ENSBTAG00000006608	GGT5	-1	BTB-01973064	0.3540	70974	0.43	0.13
GGT(sqrt)	IH	17	71439872	A	downstream_gene_variant	rs384230468	-	MODIFIER	ENSBTAG00000006608	GGT5	-1	BTB-01973064	0.3414	71390	0.44	0.11
GGT(sqrt)	IH	17	71441375	A	downstream_gene_variant	rs109822795	-	MODIFIER	ENSBTAG00000006608	GGT5	-1	BTB-01973064	0.3350	72893	0.43	0.12
GGT(sqrt)	IH	17	71441503	G	downstream_gene_variant	rs384759273	-	MODIFIER	ENSBTAG00000006608	GGT5	-1	BTB-01973064	0.3938	73021	0.66	0.98
GGT(sqrt)	IH	17	71441586	T	downstream_gene_variant	rs209993316	-	MODIFIER	ENSBTAG00000006608	GGT5	-1	BTB-01973064	0.3441	73104	0.43	0.10
GGT(sqrt)	IH	17	71441981	C	downstream_gene_variant	rs455310587	-	MODIFIER	ENSBTAG00000006608	GGT5	-1	BTB-01973064	0.3462	73499	0.41	0.10
GGT(sqrt)	IH	17	71442156	T	downstream_gene_variant	rs876039356	-	MODIFIER	ENSBTAG00000006608	GGT5	-1	BTB-01973064	0.3187	73674	0.55	0.95
GGT(sqrt)	IH	17	71443345	T	downstream_gene_variant	rs208583966	-	MODIFIER	ENSBTAG00000006608	GGT5	-1	BTB-01973064	0.3417	74863	0.43	0.11
GGT(sqrt)	IH	17	71443372	A	downstream_gene_variant	rs209273657	-	MODIFIER	ENSBTAG00000006608	GGT5	-1	BTB-01973064	0.3582	74890	0.43	0.12
GGT(sqrt)	IH	17	71443462	A	downstream_gene_variant	rs210323664	-	MODIFIER	ENSBTAG00000006608	GGT5	-1	BTB-01973064	0.3654	74980	0.44	0.11
GGT(sqrt)	IH	17	71443709	T	downstream_gene_variant	rs209457635	-	MODIFIER	ENSBTAG00000006608	GGT5	-1	BTB-01973064	0.3603	75227	0.43	0.12
GGT(sqrt)	IH	17	71443806	A	3_prime_UTR_variant	rs41257170	-	MODIFIER	ENSBTAG00000006608	GGT5	-1	BTB-01973064	0.3812	75324	0.31	0.02
GGT(sqrt)	IH	17	71444110	G	synonymous_variant	rs208507754	-	LOW	ENSBTAG00000006608	GGT5	-1	BTB-01973064	0.3476	75628	0.42	0.12
GGT(sqrt)	IH	17	71445015	C	intron_variant	rs209103550	-	MODIFIER	ENSBTAG00000006608	GGT5	-1	BTB-01973064	0.4608	76533	0.58	0.31
GGT(sqrt)	IH	17	71445297	C	splice_region_variant,intron_variant	rs135059506	-	LOW	ENSBTAG00000006608	GGT5	-1	BTB-01973064	0.4433	76815	0.56	0.29
GGT(sqrt)	IH	17	71445466	A	intron_variant	rs463804702	-	MODIFIER	ENSBTAG00000006608	GGT5	-1	BTB-01973064	0.3342	76984	0.29	0.01
GGT(sqrt)	IH	17	71447924	C	intron_variant	rs208840169	-	MODIFIER	ENSBTAG00000006608	GGT5	-1	BTB-01973064	0.4119	79442	0.63	0.97
GGT(sqrt)	IH	17	71448592	C	intron_variant	rs108941810	-	MODIFIER	ENSBTAG00000006608	GGT5	-1	BTB-01973064	0.5166	80110	0.52	0.67
GGT(sqrt)	IH	17	71449275	A	intron_variant	rs456279683	-	MODIFIER	ENSBTAG00000006608	GGT5	-1	BTB-01973064	0.3390	80793	0.30	0.01
GGT(sqrt)	IH	17	71450043	G	intron_variant	rs208062291	-	MODIFIER	ENSBTAG00000006608	GGT5	-1	BTB-01973064	0.5995	81561	0.43	0.12
GGT(sqrt)	IH	17	71451879	G	downstream_gene_variant	rs384741201	-	MODIFIER	ENSBTAG00000046900	GGT1	-1	BTB-01973064	0.3969	83397	0.65	0.98
GGT(sqrt)	IH	17	71451879	G	intron_variant	rs384741201	-	MODIFIER	ENSBTAG00000006608	GGT5	-1	BTB-01973064	0.3969	83397	0.65	0.98
GGT(sqrt)	IH	17	71452044	T	downstream_gene_variant	rs110143211	-	MODIFIER	ENSBTAG00000046900	GGT1	-1	BTB-01973064	0.4944	83562	0.51	0.67
GGT(sqrt)	IH	17	71452044	T	intron_variant	rs110143211	-	MODIFIER	ENSBTAG00000006608	GGT5	-1	BTB-01973064	0.4944	83562	0.51	0.67
GGT(sqrt)	IH	17	71452409	A	downstream_gene_variant	rs109594392	-	MODIFIER	ENSBTAG00000046900	GGT1	-1	BTB-01973064	0.5845	83927	0.46	0.63
GGT(sqrt)	IH	17	71452409	A	intron_variant	rs109594392	-	MODIFIER	ENSBTAG00000006608	GGT5	-1	BTB-01973064	0.5845	83927	0.46	0.63
GGT(sqrt)	IH	17	71452660	CACA	downstream_gene_variant	rs385814251	-	MODIFIER	ENSBTAG00000046900	GGT1	-1	BTB-01973064	0.3329	84178	0.51	0.73
GGT(sqrt)	IH	17	71452660	CACA	intron_variant	rs385814251	-	MODIFIER	ENSBTAG00000006608	GGT5	-1	BTB-01973064	0.3329	84178	0.51	0.73
GGT(sqrt)	IH	17	71452788	G	downstream_gene_variant	rs41854698	-	MODIFIER	ENSBTAG00000046900	GGT1	-1	BTB-01973064	0.3947	84306	0.65	0.98
GGT(sqrt)	IH	17	71452788	G	synonymous_variant	rs41854698	-	LOW	ENSBTAG00000006608	GGT5	-1	BTB-01973064	0.3947	84306	0.65	0.98
GGT(sqrt)	IH	17	71452993	C	5_prime_UTR_variant	rs41854699	-	MODIFIER	ENSBTAG00000006608	GGT5	-1	BTB-01973064	0.3927	84511	0.65	0.98
GGT(sqrt)	IH	17	71452993	C	downstream_gene_variant	rs41854699	-	MODIFIER	ENSBTAG00000046900	GGT1	-1	BTB-01973064	0.3927	84511	0.65	0.98
GGT(sqrt)	IH	17	71453342	G	5_prime_UTR_variant	rs211370130	-	MODIFIER	ENSBTAG00000006608	GGT5	-1	BTB-01973064	0.4128	84860	0.65	0.98
GGT(sqrt)	IH	17	71453342	G	downstream_gene_variant	rs211370130	-	MODIFIER	ENSBTAG00000046900	GGT1	-1	BTB-01973064	0.4128	84860	0.65	0.98
GGT(sqrt)	IH	17	71454646	T	downstream_gene_variant	rs109325809	-	MODIFIER	ENSBTAG00000046900	GGT1	-1	BTB-01973064	0.5969	86164	0.45	0.64
GGT(sqrt)	IH	17	71454646	T	upstream_gene_variant	rs109325809	-	MODIFIER	ENSBTAG00000006608	GGT5	-1	BTB-01973064	0.5969	86164	0.45	0.64
GGT(sqrt)	IH	17	71454782	G	downstream_gene_variant	rs41854700	-	MODIFIER	ENSBTAG00000046900	GGT1	-1	BTB-01973064	0.4016	86300	0.65	0.98
GGT(sqrt)	IH	17	71454782	G	upstream_gene_variant	rs41854700	-	MODIFIER	ENSBTAG00000006608	GGT5	-1	BTB-01973064	0.4016	86300	0.65	0.98
GGT(sqrt)	IH	17	71455325	CCC	downstream_gene_variant	rs133286128	-	MODIFIER	ENSBTAG00000046900	GGT1	-1	BTB-01973064	0.5665	86843	0.43	0.31
GGT(sqrt)	IH	17	71455325	CCC	upstream_gene_variant	rs133286128	-	MODIFIER	ENSBTAG00000006608	GGT5	-1	BTB-01973064	0.5665	86843	0.43	0.31
GGT(sqrt)	IH	17	71460641	T	missense_variant	rs41854708	tolerated(0,42)	MODERATE	ENSBTAG00000046900	GGT1	-1	BTB-01973064	0.3678	92159	0.31	0.02
GGT(sqrt)	IH	17	71464984	T	intron_variant	rs209591438	-	MODIFIER	ENSBTAG00000046900	GGT1	-1	BTB-01973064	0.5787	96502	0.43	0.12
GGT(sqrt)	IH	17	71465289	T	intron_variant	rs109269310	-	MODIFIER	ENSBTAG00000046900	GGT1	-1	BTB-01973064	0.5813	96807	0.45	0.66
GGT(sqrt)	IH	17	71465529	T	intron_variant	rs109254556	-	MODIFIER	ENSBTAG00000046900	GGT1	-1	BTB-01973064	0.5641	97047	0.44	0.64
GGT(sqrt)	IH	17	71465656	G	5_prime_UTR_variant	rs41854704	-	MODIFIER	ENSBTAG00000046900	GGT1	-1	BTB-01973064	0.3850	97174	0.62	0.45
GGT(sqrt)	IH	17	71465712	C	5_prime_UTR_variant	rs41854703	-	MODIFIER	ENSBTAG00000046900	GGT1	-1	BTB-01973064	0.3583	97230	0.58	0.38
GGT(sqrt)	IH	17	71466370	G	intron_variant	-	-	MODIFIER	ENSBTAG00000046900	GGT1	-1	BTB-01973064	0.5069	97888	0.36	0.10
GGT(sqrt)	IH	17	71466371	G	intron_variant	rs137818095	-	MODIFIER	ENSBTAG00000046900	GGT1	-1	BTB-01973064	0.4393	97889	0.48	0.66
GGT(sqrt)	IH	17	71466375	G	intron_variant	rs109735073	-	MODIFIER	ENSBTAG00000046900	GGT1	-1	BTB-01973064	0.4424	97893	0.48	0.66
GGT(sqrt)	IH	17	71466528	T	intron_variant	rs210067255	-	MODIFIER	ENSBTAG00000046900	GGT1	-1	BTB-01973064	0.6059	98046	0.48	0.19
GGT(sqrt)	IH	17	71467000	A	intron_variant	rs385534764	-	MODIFIER	ENSBTAG00000046900	GGT1	-1	BTB-01973064	0.3736	98518	0.31	0.01
GGT(sqrt)	IH	17	71467129	CCCC	intron_variant	-	-	MODIFIER	ENSBTAG00000046900	GGT1	-1	BTB-01973064	0.5100	98647	0.53	0.77
GGT(sqrt)	IH	17	71467132	CCA	intron_variant	-	-	MODIFIER	ENSBTAG00000046900	GGT1	-1	BTB-01973064	0.5206	98650	0.41	0.15
GGT(sqrt)	IH	17	71467138	G	intron_variant	rs211289513	-	MODIFIER	ENSBTAG00000046900	GGT1	-1	BTB-01973064	0.5277	98656	0.43	0.17
GGT(sqrt)	IH	17	71467207	A	intron_variant	rs208774516	-	MODIFIER	ENSBTAG00000046900	GGT1	-1	BTB-01973064	0.6009	98725	0.46	0.18
GGT(sqrt)	IH	17	71467222	C	intron_variant	rs209966003	-	MODIFIER	ENSBTAG00000046900	GGT1	-1	BTB-01973064	0.6035	98740	0.46	0.18
GGT(sqrt)	IH	17	71467284	C	intron_variant	rs211042935	-	MODIFIER	ENSBTAG00000046900	GGT1	-1	BTB-01973064	0.6295	98802	0.48	0.19
GGT(sqrt)	IH	17	71467371	T	intron_variant	rs209057326	-	MODIFIER	ENSBTAG00000046900	GGT1	-1	BTB-01973064	0.5987	98889	0.48	0.16
GGT(sqrt)	IH	17	71467490	C	intron_variant	rs210952790	-	MODIFIER	ENSBTAG00000046900	GGT1	-1	BTB-01973064	0.6115	99008	0.48	0.19
GGT(sqrt)	IH	17	71467732	G	intron_variant	rs210005817	-	MODIFIER	ENSBTAG00000046900	GGT1	-1	BTB-01973064	0.6260	99250	0.49	0.20
GGT(sqrt)	IH	17	71467823	C	intron_variant	rs207679487	-	MODIFIER	ENSBTAG00000046900	GGT1	-1	BTB-01973064	0.6442	99341	0.50	0.20
GGT(sqrt)	IH	17	71467868	G	intron_variant	rs208357473	-	MODIFIER	ENSBTAG00000046900	GGT1	-1	BTB-01973064	0.6478	99386	0.50	0.20
GGT(sqrt)	IH	17	71467962	A	intron_variant	rs210817392	-	MODIFIER	ENSBTAG00000046900	GGT1	-1	BTB-01973064	0.6653	99480	0.50	0.19
GGT(sqrt)	IH	17	71468119	A	intron_variant	rs110613592	-	MODIFIER	ENSBTAG00000046900	GGT1	-1	BTB-01973064	0.6360	99637	0.51	0.20
GGT(sqrt)	IH	17	71468168	A	intron_variant	rs137336975	-	MODIFIER	ENSBTAG00000046900	GGT1	-1	BTB-01973064	0.6432	99686	0.50	0.16
GGT(sqrt)	IH	17	71468266	T	intron_variant	rs211125274	-	MODIFIER	ENSBTAG00000046900	GGT1	-1	BTB-01973064	0.6370	99784	0.50	0.15
GGT(sqrt)	IH	17	71468353	G	intron_variant	rs207944337	-	MODIFIER	ENSBTAG00000046900	GGT1	-1	BTB-01973064	0.6391	99871	0.50	0.15
GGT(sqrt)	IH	17	71468414	G	intron_variant	rs209908114	-	MODIFIER	ENSBTAG00000046900	GGT1	-1	BTB-01973064	0.6252	99932	0.50	0.15
GGT(sqrt)	IH	17	71468585	G	intron_variant	rs210560340	-	MODIFIER	ENSBTAG00000046900	GGT1	-1	BTB-01973064	0.6595	100103	0.50	0.14
GGT(sqrt)	IH	17	71468628	G	intron_variant	rs135993299	-	MODIFIER	ENSBTAG00000046900	GGT1	-1	BTB-01973064	0.6750	100146	0.50	0.15
GGT(sqrt)	IH	17	71468844	T	intron_variant	rs110607547	-	MODIFIER	ENSBTAG00000046900	GGT1	-1	BTB-01973064	0.6507	100362	0.49	0.14
GGT(sqrt)	IH	17	71468988	A	intron_variant	rs109344065	-	MODIFIER	ENSBTAG00000046900	GGT1	-1	BTB-01973064	0.6327	100506	0.50	0.13
GGT(sqrt)	IH	17	71468999	G	intron_variant	rs109281571	-	MODIFIER	ENSBTAG00000046900	GGT1	-1	BTB-01973064	0.6317	100517	0.50	0.13
GGT(sqrt)	IH	17	71469074	C	intron_variant	rs209600262	-	MODIFIER	ENSBTAG00000046900	GGT1	-1	BTB-01973064	0.6102	100592	0.48	0.13
GGT(sqrt)	IH	17	71469162	C	intron_variant	rs110820249	-	MODIFIER	ENSBTAG00000046900	GGT1	-1	BTB-01973064	0.6224	100680	0.49	0.13
GGT(sqrt)	IH	17	71469172	A	intron_variant	rs207737453	-	MODIFIER	ENSBTAG00000046900	GGT1	-1	BTB-01973064	0.6319	100690	0.49	0.13
GGT(sqrt)	IH	17	71469503	T	intron_variant	rs110334327	-	MODIFIER	ENSBTAG00000046900	GGT1	-1	BTB-01973064	0.6083	101021	0.48	0.14
GGT(sqrt)	IH	17	71469689	G	intron_variant	rs876190632	-	MODIFIER	ENSBTAG00000046900	GGT1	-1	BTB-01973064	0.5003	101207	0.43	0.20
GGT(sqrt)	IH	17	71469713	A	intron_variant	rs208103392	-	MODIFIER	ENSBTAG00000046900	GGT1	-1	BTB-01973064	0.5728	101231	0.47	0.12
GGT(sqrt)	IH	17	71469726	G	intron_variant	rs210405139	-	MODIFIER	ENSBTAG00000046900	GGT1	-1	BTB-01973064	0.5732	101244	0.47	0.12
GGT(sqrt)	IH	17	71469917	A	intron_variant	rs211592757	-	MODIFIER	ENSBTAG00000046900	GGT1	-1	BTB-01973064	0.6106	101435	0.48	0.15
GGT(sqrt)	IH	17	71470137	G	intron_variant	rs208561830	-	MODIFIER	ENSBTAG00000046900	GGT1	-1	BTB-01973064	0.6107	101655	0.48	0.14
GGT(sqrt)	IH	17	71470286	A	intron_variant	rs210404985	-	MODIFIER	ENSBTAG00000046900	GGT1	-1	BTB-01973064	0.6251	101804	0.49	0.14
GGT(sqrt)	IH	17	71470331	G	intron_variant	rs210272250	-	MODIFIER	ENSBTAG00000046900	GGT1	-1	BTB-01973064	0.6238	101849	0.48	0.13
GGT(sqrt)	IH	17	71470359	A	intron_variant	rs379818231	-	MODIFIER	ENSBTAG00000046900	GGT1	-1	BTB-01973064	0.3762	101877	0.31	0.07
GGT(sqrt)	IH	17	71470462	-	intron_variant	rs477045358	-	MODIFIER	ENSBTAG00000046900	GGT1	-1	BTB-01973064	0.5191	101980	0.42	0.11
GGT(sqrt)	IH	17	71470899	A	intron_variant	rs209118435	-	MODIFIER	ENSBTAG00000046900	GGT1	-1	BTB-01973064	0.6434	102417	0.48	0.15
GGT(sqrt)	IH	17	71471048	C	intron_variant	rs381170203	-	MODIFIER	ENSBTAG00000046900	GGT1	-1	BTB-01973064	0.5649	102566	0.46	0.16
GGT(sqrt)	IH	17	71471051	A	intron_variant	rs452861309	-	MODIFIER	ENSBTAG00000046900	GGT1	-1	BTB-01973064	0.5644	102569	0.46	0.16
GGT(sqrt)	IH	17	71471169	T	intron_variant	rs211085179	-	MODIFIER	ENSBTAG00000046900	GGT1	-1	BTB-01973064	0.5736	102687	0.42	0.07
GGT(sqrt)	IH	17	71471195	A	intron_variant	rs207690870	-	MODIFIER	ENSBTAG00000046900	GGT1	-1	BTB-01973064	0.5899	102713	0.49	0.13
GGT(sqrt)	IH	17	71471488	T	intron_variant	rs41854711	-	MODIFIER	ENSBTAG00000046900	GGT1	-1	BTB-01973064	0.3651	103006	0.31	0.06
GGT(sqrt)	IH	17	71471816	T	upstream_gene_variant	rs210579585	-	MODIFIER	ENSBTAG00000046900	GGT1	-1	BTB-01973064	0.6407	103334	0.49	0.15
GGT(sqrt)	IH	17	71471932	A	upstream_gene_variant	rs208460991	-	MODIFIER	ENSBTAG00000046900	GGT1	-1	BTB-01973064	0.6277	103450	0.49	0.15
GGT(sqrt)	IH	17	71472255	C	upstream_gene_variant	rs209913616	-	MODIFIER	ENSBTAG00000046900	GGT1	-1	BTB-01973064	0.6318	103773	0.48	0.15
GGT(sqrt)	IH	17	71472377	G	upstream_gene_variant	rs210564197	-	MODIFIER	ENSBTAG00000046900	GGT1	-1	BTB-01973064	0.6474	103895	0.50	0.15
GGT(sqrt)	IH	17	71472410	C	upstream_gene_variant	rs208475328	-	MODIFIER	ENSBTAG00000046900	GGT1	-1	BTB-01973064	0.6175	103928	0.49	0.14
GGT(sqrt)	IH	17	71472863	C	upstream_gene_variant	rs209562610	-	MODIFIER	ENSBTAG00000046900	GGT1	-1	BTB-01973064	0.5411	104381	0.53	0.16
GGT(sqrt)	IH	17	71473234	G	upstream_gene_variant	rs41854716	-	MODIFIER	ENSBTAG00000046900	GGT1	-1	BTB-01973064	0.4010	104752	0.64	0.93
GGT(sqrt)	IH	17	71473281	CC	upstream_gene_variant	-	-	MODIFIER	ENSBTAG00000046900	GGT1	-1	BTB-01973064	0.5522	104799	0.43	0.06
GGT(sqrt)	IH	17	71473803	G	upstream_gene_variant	rs133586274	-	MODIFIER	ENSBTAG00000046900	GGT1	-1	BTB-01973064	0.3613	105321	0.57	0.17
GGT(sqrt)	IH	17	71473953	T	upstream_gene_variant	rs136204157	-	MODIFIER	ENSBTAG00000046900	GGT1	-1	BTB-01973064	0.4631	105471	0.55	0.21
GGT(sqrt)	IH	17	71474171	G	upstream_gene_variant	rs41605799	-	MODIFIER	ENSBTAG00000046900	GGT1	-1	BTB-01973064	0.3899	105689	0.65	0.93
GGT(sqrt)	IH	17	71474755	A	upstream_gene_variant	rs134193257	-	MODIFIER	ENSBTAG00000046900	GGT1	-1	BTB-01973064	0.3912	106273	0.45	0.09
GGT(sqrt)	IH	17	71476035	A	upstream_gene_variant	rs137418319	-	MODIFIER	ENSBTAG00000046900	GGT1	-1	BTB-01973064	0.4217	107553	0.46	0.09
GGT(sqrt)	IH	17	71476626	T	upstream_gene_variant	rs109438672	-	MODIFIER	ENSBTAG00000046900	GGT1	-1	BTB-01973064	0.3831	108144	0.50	0.70
GGT(sqrt)	IH	17	71476880	C	intergenic_variant	rs137179157	-	MODIFIER	-	-	-	BTB-01973064	0.3898	108398	0.47	0.16
GGT(sqrt)	IH	17	71477035	G	intergenic_variant	rs132838206	-	MODIFIER	-	-	-	BTB-01973064	0.4205	108553	0.48	0.17
GGT(sqrt)	IH	17	71477096	T	intergenic_variant	rs134125684	-	MODIFIER	-	-	-	BTB-01973064	0.4070	108614	0.48	0.18
GGT(sqrt)	IH	17	71477162	A	intergenic_variant	rs135504262	-	MODIFIER	-	-	-	BTB-01973064	0.4056	108680	0.47	0.14
GGT(sqrt)	IH	17	71477414	C	intergenic_variant	rs134636253	-	MODIFIER	-	-	-	BTB-01973064	0.3962	108932	0.48	0.30
GGT(sqrt)	IH	17	71477766	G	intergenic_variant	rs134019272	-	MODIFIER	-	-	-	BTB-01973064	0.3815	109284	0.46	0.14
GGT(sqrt)	IH	17	71477802	C	intergenic_variant	rs137594488	-	MODIFIER	-	-	-	BTB-01973064	0.3816	109320	0.45	0.13
GGT(sqrt)	IH	17	71477818	G	intergenic_variant	rs133460392	-	MODIFIER	-	-	-	BTB-01973064	0.3748	109336	0.45	0.13
GGT(sqrt)	IH	17	71477859	G	intergenic_variant	rs109308341	-	MODIFIER	-	-	-	BTB-01973064	0.3379	109377	0.50	0.71
GGT(sqrt)	IH	17	71477877	C	intergenic_variant	rs136515742	-	MODIFIER	-	-	-	BTB-01973064	0.3779	109395	0.44	0.12
GGT(sqrt)	IH	17	71477878	T	intergenic_variant	rs133196275	-	MODIFIER	-	-	-	BTB-01973064	0.3766	109396	0.44	0.12
GGT(sqrt)	IH	17	71479733	C	intergenic_variant	rs384647450	-	MODIFIER	-	-	-	BTB-01973064	0.5194	111251	0.52	0.58
GGT(sqrt)	IH	17	71479788	C	intergenic_variant	rs209875699	-	MODIFIER	-	-	-	BTB-01973064	0.4387	111306	0.54	0.56
GGT(sqrt)	IH	17	71479856	T	intergenic_variant	rs135086703	-	MODIFIER	-	-	-	BTB-01973064	0.4704	111374	0.46	0.20
GGT(sqrt)	IH	17	71479857	G	intergenic_variant	rs132983986	-	MODIFIER	-	-	-	BTB-01973064	0.4303	111375	0.52	0.53
GGT(sqrt)	IH	17	71479905	G	intergenic_variant	rs380272266	-	MODIFIER	-	-	-	BTB-01973064	0.4360	111423	0.53	0.53
GGT(sqrt)	IH	17	71479908	G	intergenic_variant	rs385669705	-	MODIFIER	-	-	-	BTB-01973064	0.4360	111426	0.53	0.53
GGT(sqrt)	IH	17	71479909	C	intergenic_variant	rs384100459	-	MODIFIER	-	-	-	BTB-01973064	0.4360	111427	0.53	0.53
GGT(sqrt)	IH	17	71479933	G	intergenic_variant	rs136555696	-	MODIFIER	-	-	-	BTB-01973064	0.4361	111451	0.53	0.52
GGT(sqrt)	IH	17	71480033	T	intergenic_variant	rs41854719	-	MODIFIER	-	-	-	BTB-01973064	0.4645	111551	0.56	0.57
GGT(sqrt)	IH	17	71480045	T	intergenic_variant	rs41854720	-	MODIFIER	-	-	-	BTB-01973064	0.4633	111563	0.55	0.52
GGT(sqrt)	IH	17	71480267	A	intergenic_variant	rs41854721	-	MODIFIER	-	-	-	BTB-01973064	0.4748	111785	0.55	0.58
GGT(sqrt)	IH	17	71480278	C	intergenic_variant	rs41854722	-	MODIFIER	-	-	-	BTB-01973064	0.4736	111796	0.56	0.61
GGT(sqrt)	IH	17	71481187	T	intergenic_variant	rs41854724	-	MODIFIER	-	-	-	BTB-01973064	0.4618	112705	0.54	0.56
GGT(sqrt)	IH	17	71481273	GCCT	intergenic_variant	-	-	MODIFIER	-	-	-	BTB-01973064	0.4371	112791	0.53	0.55
GGT(sqrt)	IH	17	71481387	GC	intergenic_variant	rs41854725	-	MODIFIER	-	-	-	BTB-01973064	0.4577	112905	0.54	0.58
GGT(sqrt)	IH	17	71481706	T	intergenic_variant	rs136874213	-	MODIFIER	-	-	-	BTB-01973064	0.4619	113224	0.54	0.58
GGT(sqrt)	IH	17	71481936	T	intergenic_variant	rs135966265	-	MODIFIER	-	-	-	BTB-01973064	0.4625	113454	0.54	0.57
GGT(sqrt)	IH	17	71482325	C	intergenic_variant	rs133967481	-	MODIFIER	-	-	-	BTB-01973064	0.4252	113843	0.52	0.57
GGT(sqrt)	IH	17	71482549	G	intergenic_variant	rs133077371	-	MODIFIER	-	-	-	BTB-01973064	0.4169	114067	0.40	0.37
GGT(sqrt)	IH	17	71482563	G	intergenic_variant	rs110459423	-	MODIFIER	-	-	-	BTB-01973064	0.4258	114081	0.54	0.58
GGT(sqrt)	IH	17	71482727	T	intergenic_variant	rs109548255	-	MODIFIER	-	-	-	BTB-01973064	0.4304	114245	0.54	0.56
GGT(sqrt)	IH	17	71482761	G	intergenic_variant	rs136716024	-	MODIFIER	-	-	-	BTB-01973064	0.4292	114279	0.53	0.54
GGT(sqrt)	IH	17	71482837	C	intergenic_variant	rs110531744	-	MODIFIER	-	-	-	BTB-01973064	0.4546	114355	0.54	0.56
GGT(sqrt)	IH	17	71483052	A	intergenic_variant	rs110784501	-	MODIFIER	-	-	-	BTB-01973064	0.4626	114570	0.56	0.58
GGT(sqrt)	IH	17	71483295	T	intergenic_variant	rs137624115	-	MODIFIER	-	-	-	BTB-01973064	0.3618	114813	0.45	0.37
GGT(sqrt)	IH	17	71483374	T	intergenic_variant	rs133443488	-	MODIFIER	-	-	-	BTB-01973064	0.3577	114892	0.50	0.57
GGT(sqrt)	IH	17	71483609	-	intergenic_variant	rs377909869	-	MODIFIER	-	-	-	BTB-01973064	0.4825	115127	0.40	0.38
GGT(sqrt)	IH	17	71483687	C	intergenic_variant	rs41854726	-	MODIFIER	-	-	-	BTB-01973064	0.4816	115205	0.40	0.38
GGT(sqrt)	IH	17	71483760	T	intergenic_variant	rs41854727	-	MODIFIER	-	-	-	BTB-01973064	0.4537	115278	0.40	0.37
GGT(sqrt)	IH	17	71483789	A	intergenic_variant	rs134684034	-	MODIFIER	-	-	-	BTB-01973064	0.4539	115307	0.40	0.36
GGT(sqrt)	IH	17	71483877	T	intergenic_variant	rs41854728	-	MODIFIER	-	-	-	BTB-01973064	0.4409	115395	0.40	0.37
GGT(sqrt)	IH	17	71483953	A	intergenic_variant	rs41854729	-	MODIFIER	-	-	-	BTB-01973064	0.4660	115471	0.39	0.36
GGT(sqrt)	IH	17	71484103	C	intergenic_variant	rs135061466	-	MODIFIER	-	-	-	BTB-01973064	0.4598	115621	0.39	0.37
GGT(sqrt)	IH	17	71484167	T	intergenic_variant	rs137800174	-	MODIFIER	-	-	-	BTB-01973064	0.4472	115685	0.38	0.35
GGT(sqrt)	IH	17	71484221	G	intergenic_variant	rs110226055	-	MODIFIER	-	-	-	BTB-01973064	0.4497	115739	0.39	0.35
GGT(sqrt)	IH	17	71484330	T	intergenic_variant	rs134000037	-	MODIFIER	-	-	-	BTB-01973064	0.4579	115848	0.40	0.36
GGT(sqrt)	IH	17	71484352	C	intergenic_variant	rs137444941	-	MODIFIER	-	-	-	BTB-01973064	0.4662	115870	0.40	0.36
GGT(sqrt)	IH	17	71484507	C	intergenic_variant	rs133067646	-	MODIFIER	-	-	-	BTB-01973064	0.4778	116025	0.39	0.36
GGT(sqrt)	IH	17	71484629	T	intergenic_variant	rs41854730	-	MODIFIER	-	-	-	BTB-01973064	0.4597	116147	0.39	0.32
GGT(sqrt)	IH	17	71484713	T	intergenic_variant	rs41855731	-	MODIFIER	-	-	-	BTB-01973064	0.4774	116231	0.45	0.77
GGT(sqrt)	IH	17	71484805	G	intergenic_variant	rs41855732	-	MODIFIER	-	-	-	BTB-01973064	0.3335	116323	0.32	0.08
GGT(sqrt)	IH	17	71484808	C	intergenic_variant	rs41855733	-	MODIFIER	-	-	-	BTB-01973064	0.4403	116326	0.44	0.75
GGT(sqrt)	IH	17	71485078	A	intergenic_variant	rs109012498	-	MODIFIER	-	-	-	BTB-01973064	0.4554	116596	0.55	0.57
GGT(sqrt)	IH	17	71485274	G	intergenic_variant	rs211178794	-	MODIFIER	-	-	-	BTB-01973064	0.4971	116792	0.45	0.77
GGT(sqrt)	IH	17	71485305	A	intergenic_variant	rs378472910	-	MODIFIER	-	-	-	BTB-01973064	0.5074	116823	0.51	0.19
GGT(sqrt)	IH	17	71485306	T	intergenic_variant	rs381122479	-	MODIFIER	-	-	-	BTB-01973064	0.5104	116824	0.51	0.19
GGT(sqrt)	IH	17	71485406	-	intergenic_variant	-	-	MODIFIER	-	-	-	BTB-01973064	0.4766	116924	0.55	0.26
GGT(sqrt)	IH	17	71485410	-	intergenic_variant	-	-	MODIFIER	-	-	-	BTB-01973064	0.4671	116928	0.45	0.75
GGT(sqrt)	IH	17	71485412	G	intergenic_variant	rs134200563	-	MODIFIER	-	-	-	BTB-01973064	0.4700	116930	0.45	0.75
GGT(sqrt)	IH	17	71485442	A	intergenic_variant	rs135817026	-	MODIFIER	-	-	-	BTB-01973064	0.4818	116960	0.51	0.20
GGT(sqrt)	IH	17	71485487	C	intergenic_variant	rs136508044	-	MODIFIER	-	-	-	BTB-01973064	0.5012	117005	0.49	0.19
GGT(sqrt)	IH	17	71485566	C	intergenic_variant	rs133825554	-	MODIFIER	-	-	-	BTB-01973064	0.4865	117084	0.49	0.19
GGT(sqrt)	IH	17	71485615	C	intergenic_variant	rs135053260	-	MODIFIER	-	-	-	BTB-01973064	0.4918	117133	0.45	0.77
GGT(sqrt)	IH	17	71485762	T	intergenic_variant	rs110086633	-	MODIFIER	-	-	-	BTB-01973064	0.5084	117280	0.50	0.20
GGT(sqrt)	IH	17	71485887	G	intergenic_variant	rs109087280	-	MODIFIER	-	-	-	BTB-01973064	0.4753	117405	0.55	0.56
GGT(sqrt)	IH	17	71485975	C	intergenic_variant	rs109674499	-	MODIFIER	-	-	-	BTB-01973064	0.4721	117493	0.57	0.61
GGT(sqrt)	IH	17	71485998	A	intergenic_variant	rs132659387	-	MODIFIER	-	-	-	BTB-01973064	0.5100	117516	0.50	0.21
GGT(sqrt)	IH	17	71486375	-	intergenic_variant	-	-	MODIFIER	-	-	-	BTB-01973064	0.4734	117893	0.51	0.19
GGT(sqrt)	IH	17	71486433	A	intergenic_variant	-	-	MODIFIER	-	-	-	BTB-01973064	0.4674	117951	0.55	0.22
GGT(sqrt)	IH	17	71486444	-	intergenic_variant	-	-	MODIFIER	-	-	-	BTB-01973064	0.4263	117962	0.41	0.74
GGT(sqrt)	IH	17	71486456	-	intergenic_variant	-	-	MODIFIER	-	-	-	BTB-01973064	0.4366	117974	0.58	0.24
GGT(sqrt)	IH	17	71486465	C	intergenic_variant	-	-	MODIFIER	-	-	-	BTB-01973064	0.4385	117983	0.42	0.76
GGT(sqrt)	IH	17	71486494	A	intergenic_variant	-	-	MODIFIER	-	-	-	BTB-01973064	0.4267	118012	0.58	0.22
GGT(sqrt)	IH	17	71486525	GACGGGGCGGTGGGGGGAGCAGT	intergenic_variant	-	-	MODIFIER	-	-	-	BTB-01973064	0.3934	118043	0.30	0.61
GGT(sqrt)	IH	17	71486528	-	intergenic_variant	-	-	MODIFIER	-	-	-	BTB-01973064	0.3309	118046	0.73	0.54
GGT(sqrt)	IH	17	71486569	G	intergenic_variant	-	-	MODIFIER	-	-	-	BTB-01973064	0.3564	118087	0.30	0.56
GGT(sqrt)	IH	17	71486595	T	intergenic_variant	-	-	MODIFIER	-	-	-	BTB-01973064	0.3468	118113	0.50	0.23
GGT(sqrt)	IH	17	71486767	T	intergenic_variant	-	-	MODIFIER	-	-	-	BTB-01973064	0.4137	118285	0.35	0.29
GGT(sqrt)	IH	17	71486832	T	intergenic_variant	-	-	MODIFIER	-	-	-	BTB-01973064	0.4912	118350	0.57	0.53
GGT(sqrt)	IH	17	71486870	C	intergenic_variant	-	-	MODIFIER	-	-	-	BTB-01973064	0.5106	118388	0.55	0.55
GGT(sqrt)	IH	17	71486922	T	intergenic_variant	rs137222991	-	MODIFIER	-	-	-	BTB-01973064	0.3270	118440	0.36	0.18
GGT(sqrt)	IH	17	71486988	C	intergenic_variant	-	-	MODIFIER	-	-	-	BTB-01973064	0.3210	118506	0.33	0.12
GGT(sqrt)	IH	17	71486995	T	intergenic_variant	rs437443724	-	MODIFIER	-	-	-	BTB-01973064	0.5397	118513	0.52	0.21
GGT(sqrt)	IH	17	71487249	C	intergenic_variant	-	-	MODIFIER	-	-	-	BTB-01973064	0.3858	118767	0.33	0.09
GGT(sqrt)	IH	17	71487281	G	intergenic_variant	-	-	MODIFIER	-	-	-	BTB-01973064	0.3441	118799	0.31	0.09
GGT(sqrt)	IH	17	71487303	G	intergenic_variant	rs446282998	-	MODIFIER	-	-	-	BTB-01973064	0.3502	118821	0.32	0.10
GGT(sqrt)	IH	17	71487576	G	intergenic_variant	rs41855739	-	MODIFIER	-	-	-	BTB-01973064	0.4293	119094	0.41	0.42
GGT(sqrt)	IH	17	71487915	T	intergenic_variant	rs380970894	-	MODIFIER	-	-	-	BTB-01973064	0.5285	119433	0.47	0.78
GGT(sqrt)	IH	17	71487969	C	intergenic_variant	rs110033193	-	MODIFIER	-	-	-	BTB-01973064	0.5364	119487	0.47	0.77
GGT(sqrt)	IH	17	71488052	TTT	intergenic_variant	rs384593418	-	MODIFIER	-	-	-	BTB-01973064	0.4807	119570	0.43	0.76
GGT(sqrt)	IH	17	71488082	C	intergenic_variant	rs207871100	-	MODIFIER	-	-	-	BTB-01973064	0.4975	119600	0.46	0.77
GGT(sqrt)	IH	17	71488093	A	intergenic_variant	rs386129666	-	MODIFIER	-	-	-	BTB-01973064	0.4928	119611	0.45	0.77
GGT(sqrt)	IH	17	71488094	G	intergenic_variant	rs382436824	-	MODIFIER	-	-	-	BTB-01973064	0.4928	119612	0.45	0.77
GGT(sqrt)	IH	17	71488114	G	intergenic_variant	rs110655930	-	MODIFIER	-	-	-	BTB-01973064	0.4944	119632	0.46	0.77
GGT(sqrt)	IH	17	71488251	A	intergenic_variant	rs438504922	-	MODIFIER	-	-	-	BTB-01973064	0.3258	119769	0.34	0.51
GGT(sqrt)	IH	17	71488296	C	intergenic_variant	rs208812558	-	MODIFIER	-	-	-	BTB-01973064	0.4872	119814	0.43	0.55
GGT(sqrt)	IH	17	71488624	G	intergenic_variant	-	-	MODIFIER	-	-	-	BTB-01973064	0.5215	120142	0.52	0.22
GGT(sqrt)	IH	17	71488878	A	intergenic_variant	-	-	MODIFIER	-	-	-	BTB-01973064	0.4309	120396	0.36	0.38
GGT(sqrt)	IH	17	71488892	T	intergenic_variant	-	-	MODIFIER	-	-	-	BTB-01973064	0.3848	120410	0.32	0.11
GGT(sqrt)	IH	17	71488904	A	intergenic_variant	-	-	MODIFIER	-	-	-	BTB-01973064	0.3453	120422	0.39	0.54
GGT(sqrt)	IH	17	71488968	G	intergenic_variant	-	-	MODIFIER	-	-	-	BTB-01973064	0.3211	120486	0.40	0.20
GGT(sqrt)	IH	17	71489003	G	intergenic_variant	-	-	MODIFIER	-	-	-	BTB-01973064	0.3728	120521	0.38	0.17
GGT(sqrt)	IH	17	71489041	A	intergenic_variant	-	-	MODIFIER	-	-	-	BTB-01973064	0.4143	120559	0.43	0.22
GGT(sqrt)	IH	17	71489185	T	intergenic_variant	-	-	MODIFIER	-	-	-	BTB-01973064	0.3073	120703	0.43	0.50
GGT(sqrt)	IH	17	71489201	C	intergenic_variant	-	-	MODIFIER	-	-	-	BTB-01973064	0.3059	120719	0.42	0.47
GGT(sqrt)	IH	17	71489204	C	intergenic_variant	-	-	MODIFIER	-	-	-	BTB-01973064	0.3055	120722	0.42	0.47
GGT(sqrt)	IH	17	71489220	C	intergenic_variant	rs378369794,rs41855751	-	MODIFIER	-	-	-	BTB-01973064	0.3045	120738	0.43	0.49
GGT(sqrt)	IH	17	71489352	G	intergenic_variant	-	-	MODIFIER	-	-	-	BTB-01973064	0.3813	120870	0.41	0.20
GGT(sqrt)	IH	17	71489355	C	intergenic_variant	rs470896582	-	MODIFIER	-	-	-	BTB-01973064	0.3685	120873	0.42	0.20
GGT(sqrt)	IH	17	71489357	G	intergenic_variant	-	-	MODIFIER	-	-	-	BTB-01973064	0.3865	120875	0.42	0.20
GGT(sqrt)	IH	17	71489363	A	intergenic_variant	rs41855752	-	MODIFIER	-	-	-	BTB-01973064	0.3829	120881	0.42	0.20
GGT(sqrt)	IH	17	71489482	G	intergenic_variant	rs378711017	-	MODIFIER	-	-	-	BTB-01973064	0.5261	121000	0.51	0.22
GGT(sqrt)	IH	17	71489488	C	intergenic_variant	rs383356351	-	MODIFIER	-	-	-	BTB-01973064	0.5238	121006	0.51	0.22
GGT(sqrt)	IH	17	71489586	T	intergenic_variant	rs209510056	-	MODIFIER	-	-	-	BTB-01973064	0.4136	121104	0.61	0.63
GGT(sqrt)	IH	17	71490143	G	intergenic_variant	rs379426239	-	MODIFIER	-	-	-	BTB-01973064	0.5212	121661	0.50	0.21
GGT(sqrt)	IH	17	71491686	C	downstream_gene_variant	rs381683851	-	MODIFIER	ENSBTAG00000021262	SNRPD3	-1	BTB-01973064	0.5018	123204	0.49	0.22
GGT(sqrt)	IH	17	71491745	G	downstream_gene_variant	rs378914306	-	MODIFIER	ENSBTAG00000021262	SNRPD3	-1	BTB-01973064	0.5096	123263	0.50	0.22
GGT(sqrt)	IH	17	71491829	T	downstream_gene_variant	rs41855753	-	MODIFIER	ENSBTAG00000021262	SNRPD3	-1	BTB-01973064	0.4993	123347	0.50	0.22
GGT(sqrt)	IH	17	71491990	A	downstream_gene_variant	rs41855754	-	MODIFIER	ENSBTAG00000021262	SNRPD3	-1	BTB-01973064	0.5398	123508	0.51	0.21
GGT(sqrt)	IH	17	71492278	G	downstream_gene_variant	rs41855755	-	MODIFIER	ENSBTAG00000021262	SNRPD3	-1	BTB-01973064	0.4259	123796	0.59	0.59
GGT(sqrt)	IH	17	71492665	G	downstream_gene_variant	rs41855756	-	MODIFIER	ENSBTAG00000021262	SNRPD3	-1	BTB-01973064	0.4367	124183	0.59	0.60
GGT(sqrt)	IH	17	71492896	G	downstream_gene_variant	rs41855757	-	MODIFIER	ENSBTAG00000021262	SNRPD3	-1	BTB-01973064	0.4081	124414	0.57	0.60
GGT(sqrt)	IH	17	71492924	C	downstream_gene_variant	rs41855758	-	MODIFIER	ENSBTAG00000021262	SNRPD3	-1	BTB-01973064	0.4024	124442	0.58	0.58
GGT(sqrt)	IH	17	71492954	C	downstream_gene_variant	rs41855759	-	MODIFIER	ENSBTAG00000021262	SNRPD3	-1	BTB-01973064	0.3928	124472	0.58	0.59
GGT(sqrt)	IH	17	71493207	C	downstream_gene_variant	-	-	MODIFIER	ENSBTAG00000021262	SNRPD3	-1	BTB-01973064	0.3736	124725	0.43	0.43
GGT(sqrt)	IH	17	71493209	T	downstream_gene_variant	-	-	MODIFIER	ENSBTAG00000021262	SNRPD3	-1	BTB-01973064	0.3785	124727	0.61	0.62
GGT(sqrt)	IH	17	71493261	T	downstream_gene_variant	rs41855761	-	MODIFIER	ENSBTAG00000021262	SNRPD3	-1	BTB-01973064	0.3873	124779	0.58	0.56
GGT(sqrt)	IH	17	71493369	C	downstream_gene_variant	rs41855762	-	MODIFIER	ENSBTAG00000021262	SNRPD3	-1	BTB-01973064	0.3580	124887	0.54	0.53
GGT(sqrt)	IH	17	71493373	-	downstream_gene_variant	rs382838541	-	MODIFIER	ENSBTAG00000021262	SNRPD3	-1	BTB-01973064	0.3041	124891	0.49	0.48
GGT(sqrt)	IH	17	71493426	A	downstream_gene_variant	rs379808278	-	MODIFIER	ENSBTAG00000021262	SNRPD3	-1	BTB-01973064	0.3692	124944	0.53	0.53
GGT(sqrt)	IH	17	71493586	C	downstream_gene_variant	rs41855764	-	MODIFIER	ENSBTAG00000021262	SNRPD3	-1	BTB-01973064	0.3306	125104	0.44	0.40
GGT(sqrt)	IH	17	71493768	A	downstream_gene_variant	rs41855780	-	MODIFIER	ENSBTAG00000021262	SNRPD3	-1	BTB-01973064	0.3236	125286	0.59	0.60
GGT(sqrt)	IH	17	71493777	T	downstream_gene_variant	rs134882636	-	MODIFIER	ENSBTAG00000021262	SNRPD3	-1	BTB-01973064	0.3179	125295	0.39	0.37
GGT(sqrt)	IH	17	71493905	C	downstream_gene_variant	-	-	MODIFIER	ENSBTAG00000021262	SNRPD3	-1	BTB-01973064	0.3267	125423	0.59	0.58
GGT(sqrt)	IH	17	71493908	C	downstream_gene_variant	rs41855778	-	MODIFIER	ENSBTAG00000021262	SNRPD3	-1	BTB-01973064	0.3197	125426	0.59	0.59
GGT(sqrt)	IH	17	71493911	C	downstream_gene_variant	rs41855777	-	MODIFIER	ENSBTAG00000021262	SNRPD3	-1	BTB-01973064	0.3149	125429	0.59	0.59
GGT(sqrt)	IH	17	71494955	G	downstream_gene_variant	rs41855775	-	MODIFIER	ENSBTAG00000021262	SNRPD3	-1	BTB-01973064	0.3714	126473	0.59	0.63
GGT(sqrt)	IH	17	71495098	G	downstream_gene_variant	-	-	MODIFIER	ENSBTAG00000021262	SNRPD3	-1	BTB-01973064	0.4140	126616	0.39	0.37
GGT(sqrt)	IH	17	71495099	A	downstream_gene_variant	-	-	MODIFIER	ENSBTAG00000021262	SNRPD3	-1	BTB-01973064	0.4119	126617	0.63	0.65
GGT(sqrt)	IH	17	71495106	G	downstream_gene_variant	rs41855773	-	MODIFIER	ENSBTAG00000021262	SNRPD3	-1	BTB-01973064	0.4099	126624	0.65	0.91
GGT(sqrt)	IH	17	71495172	G	downstream_gene_variant	rs41855772	-	MODIFIER	ENSBTAG00000021262	SNRPD3	-1	BTB-01973064	0.4353	126690	0.39	0.37
GGT(sqrt)	IH	17	71495483	A	downstream_gene_variant	rs41855771	-	MODIFIER	ENSBTAG00000021262	SNRPD3	-1	BTB-01973064	0.4249	127001	0.39	0.39
GGT(sqrt)	IH	17	71497219	A	intron_variant	rs41855770	-	MODIFIER	ENSBTAG00000021262	SNRPD3	-1	BTB-01973064	0.4207	128737	0.58	0.59
GGT(sqrt)	IH	17	71497422	A	intron_variant	rs208140813	-	MODIFIER	ENSBTAG00000021262	SNRPD3	-1	BTB-01973064	0.4102	128940	0.33	0.08
GGT(sqrt)	IH	17	71497774	G	intron_variant	rs41855769	-	MODIFIER	ENSBTAG00000021262	SNRPD3	-1	BTB-01973064	0.4076	129292	0.58	0.57
GGT(sqrt)	IH	17	71498375	T	intron_variant	rs41855768	-	MODIFIER	ENSBTAG00000021262	SNRPD3	-1	BTB-01973064	0.3715	129893	0.59	0.63
GGT(sqrt)	IH	17	71498710	G	intron_variant	rs110461443	-	MODIFIER	ENSBTAG00000021262	SNRPD3	-1	BTB-01973064	0.3845	130228	0.59	0.63
GGT(sqrt)	IH	17	71498904	G	intron_variant	rs41855767	-	MODIFIER	ENSBTAG00000021262	SNRPD3	-1	BTB-01973064	0.4162	130422	0.58	0.58
GGT(sqrt)	IH	17	71498904	G	upstream_gene_variant	rs41855767	-	MODIFIER	ENSBTAG00000022022	GUCD1	1	BTB-01973064	0.4162	130422	0.58	0.58
GGT(sqrt)	IH	17	71498912	C	intron_variant	rs41855766	-	MODIFIER	ENSBTAG00000021262	SNRPD3	-1	BTB-01973064	0.4173	130430	0.59	0.58
GGT(sqrt)	IH	17	71498912	C	upstream_gene_variant	rs41855766	-	MODIFIER	ENSBTAG00000022022	GUCD1	1	BTB-01973064	0.4173	130430	0.59	0.58
GGT(sqrt)	IH	17	71499530	G	intron_variant	-	-	MODIFIER	ENSBTAG00000021262	SNRPD3	-1	BTB-01973064	0.3998	131048	0.68	0.94
GGT(sqrt)	IH	17	71499530	G	upstream_gene_variant	-	-	MODIFIER	ENSBTAG00000022022	GUCD1	1	BTB-01973064	0.3998	131048	0.68	0.94
GGT(sqrt)	IH	17	71499531	A	intron_variant	-	-	MODIFIER	ENSBTAG00000021262	SNRPD3	-1	BTB-01973064	0.3691	131049	0.38	0.20
GGT(sqrt)	IH	17	71499531	A	upstream_gene_variant	-	-	MODIFIER	ENSBTAG00000022022	GUCD1	1	BTB-01973064	0.3691	131049	0.38	0.20
GGT(sqrt)	IH	17	71499634	G	intron_variant	rs211292718	-	MODIFIER	ENSBTAG00000021262	SNRPD3	-1	BTB-01973064	0.3871	131152	0.38	0.35
GGT(sqrt)	IH	17	71499634	G	upstream_gene_variant	rs211292718	-	MODIFIER	ENSBTAG00000022022	GUCD1	1	BTB-01973064	0.3871	131152	0.38	0.35
GGT(sqrt)	IH	17	71499813	G	intron_variant	rs208319832	-	MODIFIER	ENSBTAG00000021262	SNRPD3	-1	BTB-01973064	0.3958	131331	0.59	0.63
GGT(sqrt)	IH	17	71499813	G	upstream_gene_variant	rs208319832	-	MODIFIER	ENSBTAG00000022022	GUCD1	1	BTB-01973064	0.3958	131331	0.59	0.63
GGT(sqrt)	IH	17	71500501	A	intron_variant	rs137418286	-	MODIFIER	ENSBTAG00000021262	SNRPD3	-1	BTB-01973064	0.5383	132019	0.47	0.77
[truncated: 81 more rows]

## Sheet: Table S6
Table S6: Causative variants identified in the promoter regions of CP, PON, GGT1 and GGT5
Gene	Chr	Pos	Alt	Ref	TFBS.N	TFBS.Name
CP	1	118899433	T	C	3	c-Fos(T00123)|Smad4(T04292)|IRF-1(T00423)
CP	1	118899434	G	A	3	c-Fos(T00123)|Smad4(T04292)|IRF-1(T00423)
CP	1	118899440	T	C	2	c-Fos(T00123)|Smad4(T04292)
CP	1	118899487	T	C	0
CP	1	118899510	T	TG	4	ZEB (1124 AA)(T00625)|p50(T00593)|NF-AT1(T00550)|NF-kappaB(T00590)
CP	1	118899589	G	C	3	SRF(T00764)|GR-alpha(T00337)|GR-beta(T01920)
CP	1	118900034	T	G	2	SRF(T00764)|Elk-1(T00250)
CP	1	118900144	T	C	0
CP	1	118900193	G	A	1	PU.1(T02068)
CP	1	118900243	G	C	0
CP	1	118900323	T	C	0
CP	1	118900387	T	G	0
CP	1	118900605	G	T	0
CP	1	118900675	C	T	1	FOXJ2 (long isoform)(T04169)
CP	1	118900683	C	T	1	FOXJ2 (long isoform)(T04169)
CP	1	118900720	G	A	1	LEF-1(T02905)
CP	1	118900789	T	C	0
CP	1	118900911	T	C	0
CP	1	118901113	ATTCAAGCAAGCTCTTTTTTTTTTTTTTCTATTTTTTTTTTTCTTTTTTTATTTTGTTTATTTT	A	0
CP	1	118901125	C	T	0
CP	1	118901200	T	C	1	POU2F2 (Oct-2.1)(T00646)
CP	1	118901203	A	G	1	POU2F2 (Oct-2.1)(T00646)
CP	1	118901253	T	TTGA	1	ER-alpha(T00261)
CP	1	118901282	C	T	1	FOXJ2 (long isoform)(T04169)
CP	1	118901292	CATAA	C	1	FOXJ2 (long isoform)(T04169)
GGT1	17	71471687	G	GC	2	ATF(T00051)|AP-2alphaA(T00035)
GGT1	17	71471714	GC	G	0
GGT1	17	71471728	A	G	0
GGT1	17	71471733	A	G	0
GGT1	17	71471764	A	C	1	ATF-2(T00167)
GGT1	17	71471769	A	G	0
GGT1	17	71471816	T	G	1	ATF(T00051)
GGT1	17	71471824	C	G	0
GGT1	17	71471828	A	G	0
GGT1	17	71471829	CAT	C	0
GGT1	17	71471841	T	C	1	COUP-TF2(T00045)
GGT1	17	71471882	A	G	0
GGT1	17	71471932	A	G	0
GGT1	17	71471979	T	C	0
GGT1	17	71472052	T	C	0
GGT1	17	71472133	T	C	0
GGT1	17	71472143	A	G	0
GGT1	17	71472148	T	C	0
GGT1	17	71472255	C	T	1	VDR(T00885)
GGT1	17	71472301	T	C	2	Sp1(T00759)|TGIF(T04076)
GGT1	17	71472364	T	C	1	MAZ(T00490)
GGT1	17	71472366	C	G	1	MAZ(T00490)
GGT1	17	71472372	A	G	1	MAZ(T00490)
GGT1	17	71472377	G	C	2	MAZ(T00490)|Sp1(T00759)
GGT1	17	71472406	CGGG	CGG	0
GGT1	17	71472409	CGGGGGGGCGATGTCTAGCACCACTGGGATTGGACTGGGGAGGCCAGGCCCTGGGT	GGGGGGGGCGATGTCTAGCACCACTGGGATTGGACTGGGGAGGCCAGGCCCTGGGT	0
GGT1	17	71472410	C	G	0
GGT1	17	71472412	A	G	0
GGT1	17	71472464	TG	T	2	COUP-TF2(T00045)|IRF-1(T00423)
GGT1	17	71472465	A	G	2	COUP-TF2(T00045)|IRF-1(T00423)
GGT1	17	71472533	G	C	0
GGT1	17	71472547	A	T	0
GGT1	17	71472564	G	A	1	p50(T00593)
GGT1	17	71472585	A	G	0
GGT1	17	71472609	T	C	0
GGT1	17	71472742	T	C	1	c-Jun(T00133)
GGT1	17	71472829	C	A	0
GGT1	17	71472863	T	C	0
GGT1	17	71472873	T	C	0
GGT1	17	71472878	G	A	1	NF-IL6-2(T00581)
GGT1	17	71472890	G	A	1	NF-IL6-2(T00581)
GGT1	17	71472991	A	G	0
GGT1	17	71473004	CG	C	0
GGT1	17	71473007	GGC	G	0
GGT1	17	71473012	C	G	0
GGT1	17	71473017	C	A	0
GGT1	17	71473021	C	T	0
GGT1	17	71473024	C	CGGAG	0
GGT1	17	71473025	C	G	0
GGT1	17	71473089	T	C	2	C/EBPalpha(T00105)|p53(T00671)
GGT1	17	71473101	A	G	1	p53(T00671)
GGT1	17	71473113	G	C	0
GGT1	17	71473132	A	G	0
GGT1	17	71473149	A	G	0
GGT1	17	71473152	T	C	0
GGT1	17	71473175	A	G	1	COUP-TF2(T00045)
GGT1	17	71473180	T	C	0
GGT1	17	71473195	A	C	1	COUP-TF2(T00045)
GGT1	17	71473234	C	G	2	COUP-TF1(T00149)|ER-alpha(T00261)
GGT1	17	71473281	ACC	AC	0
GGT1	17	71473283	T	C	0
GGT1	17	71473289	CG	C	1	AP-2alphaA(T00035)
GGT1	17	71473310	A	G	1	AP-2alphaA(T00035)
GGT1	17	71473367	T	C	1	RAR-alpha1(T00719)
GGT1	17	71473450	T	C	1	AP-2alphaA(T00035)
GGT1	17	71473462	A	G	2	AP-2alphaA(T00035)|p50(T00593)
GGT1	17	71473492	G	C	0
GGT1	17	71473576	T	G	0
GGT1	17	71473629	C	A	0
GGT5	17	71453483	C	T	1	COUP-TF2(T00045)
GGT5	17	71453549	A	G	1	COUP-TF2(T00045)
GGT5	17	71453610	T	C	0
GGT5	17	71453764	T	C	0
GGT5	17	71453834	G	C	0
GGT5	17	71453856	T	C	0
GGT5	17	71453929	T	C	0
GGT5	17	71453941	T	C	0
GGT5	17	71453956	T	C	0
GGT5	17	71453979	T	C	1	Sp1(T00759)
GGT5	17	71454062	G	GA	0
GGT5	17	71454064	C	CAGCAGGT	0
GGT5	17	71454077	A	G	1	VDR(T00885)
GGT5	17	71454091	A	AC	2	VDR(T00885)|AP-2alphaA(T00035)
GGT5	17	71454143	G	C	0
GGT5	17	71454263	T	TCA	0
GGT5	17	71454296	TGA	T	1	NF-1(T00539)
GGT5	17	71454340	C	G	1	C/EBPalpha(T00105)
GGT5	17	71454369	T	C	0
GGT5	17	71454394	T	C	0
GGT5	17	71454395	A	G	0
GGT5	17	71454447	A	G	0
GGT5	17	71454568	A	G	0
GGT5	17	71454634	G	A	1	GATA-1(T00306)
GGT5	17	71454641	C	T	0
GGT5	17	71454646	T	G	0
GGT5	17	71454737	T	C	0
GGT5	17	71454749	T	C	0
GGT5	17	71454773	A	C	0
GGT5	17	71454781	T	C	0
GGT5	17	71454782	A	G	0
GGT5	17	71454801	A	G	5	Sp1(T00759)|NF-kappaB(T00590)|ZEB (1124 AA)(T00625)|p50(T00593)|RXR-alpha(T01345)
GGT5	17	71454837	A	G	0
GGT5	17	71454861	C	T	0
GGT5	17	71454919	A	G	3	TBP(T00794)|RAR-alpha1(T00719)|RXR-alpha(T01345)
GGT5	17	71454959	A	C	0
GGT5	17	71454970	A	G	0
GGT5	17	71455051	T	C	2	T3R-beta1(T00851)|E12(T00204)
GGT5	17	71455060	G	C	2	T3R-beta1(T00851)|E12(T00204)
GGT5	17	71455091	G	C	0
GGT5	17	71455109	A	G	0
GGT5	17	71455269	C	CCTT	0
GGT5	17	71455325	GCCC	G	1	Smad4(T04292)
GGT5	17	71455330	T	C	1	Smad4(T04292)
GGT5	17	71455333	CCGGGGG	CGGGG	1	Smad4(T04292)
PON1	4	12576916	T	A	0
PON1	4	12576853	T	C	1	c-Jun(T00133)
PON1	4	12576634	A	C	2	ER-alpha(T00261)|COUP-TF2(T00045)
PON1	4	12576463	G	A	0
PON1	4	12576418	G	T	1	TBP(T00794)
PON1	4	12576347	G	A	1	GATA-3(T00311)
PON1	4	12576341	A	C	1	GATA-3(T00311)
PON1	4	12576353	C	T	1	GATA-3(T00311)
PON1	4	12576363	T	G	1	E12(T00204)
PON1	4	12576372	A	G	0
PON1	4	12576509	A	G	0
PON1	4	12576677	T	G	0
PON1	4	12576681	T	C	0
PON1	4	12576696	T	C	0
PON1	4	12576706	C	T	0
PON1	4	12576726	T	C	1	NF-1(T00539)
PON1	4	12576756	C	T	0
PON1	4	12576926	T	C	0
PON1	4	12576927	A	G	0
PON1	4	12576967	T	C	1	COUP-TF2(T00045)
PON1	4	12576968	G	A	1	COUP-TF2(T00045)
PON1	4	12577006	T	A	1	GATA-1(T00306)
PON1	4	12577106	G	GAA	0
PON1	4	12577144	ATCT	A	1	POU2F2 (Oct-2.1)(T00646)
PON1	4	12577245	T	C	0
PON1	4	12577274	T	A	1	NF-IL6-2(T00581)
PON1	4	12577298	T	A	0
PON1	4	12577389	A	G	0
PON1	4	12577394	A	G	0
PON1	4	12577424	A	G	1	LEF-1(T02905)
PON1	4	12577490	G	A	1	NF-1(T00539)
PON1	4	12577506	G	C	0
PON1	4	12577531	A	T	0
PON1	4	12577549	A	C	0
PON1	4	12577595	C	T	1	NF-AT1(T00550)
PON1	4	12577761	T	G	0
PON1	4	12577778	C	T	0
PON1	4	12577825	C	T	0
PON1	4	12577826	T	G	0
PON1	4	12577842	T	C	1	NF-Y(T00150)
PON1	4	12577848	T	C	1	NF-Y(T00150)
PON1	4	12577876	T	C	1	Smad4(T04292)
PON1	4	12577890	T	C	1	Smad4(T04292)
PON1	4	12577900	G	A	0
PON1	4	12577976	C	T	1	E12(T00204)
PON1	4	12578134	T	C	0
PON1	4	12578183	G	C	0
PON1	4	12578199	C	A	0
PON1	4	12578252	C	G	1	c-Myb(T00137)
PON1	4	12578268	T	C	2	c-Myb(T00137)|AP-1(T00029)
PON1	4	12578269	G	T	2	c-Myb(T00137)|AP-1(T00029)
PON1	4	12578293	T	C	0
PON1	4	12578307	C	T	0
PON1	4	12578324	AT	ATT	0
